# Supplementary material for: Phosphorylation of Beta-3 adrenergic receptor at serine 247 by ERK MAP kinase drives lipolysis in obese adipocytes
Source: Mol Metab. 2018 Mar 29;12:25–38. doi: 10.1016/j.molmet.2018.03.012 (PMC6001906; doi:10.1016/j.molmet.2018.03.012)
Supplement: mmc2 [file mmc2.xlsx]

## Sheet: Hong_et_al_Supplemental_Data
Uniprot	gene_symbol	Site.Position	prot_description	sequence	default_num_quant	0h_1	0h_2	0.5h_1	0.5h_2	1h_1	1h_2	6h_1	6h_2	12h_1	12h_2	effect.of.meki	ENTREZID	Mass	Motif	ERK (Px[S/T]P, contains motif	P[S/T]P, contains motif	PXX[S/T]P, contains motif	Lipolysis related
Q8CGN5	Plin1	443	Perilipin-1	K.GSGARPASPEST#PRPGQPR.G	7	609.08	694.61	518.67	425.12	445.1	474.54	448.7	350.25	370.58	427.5	0.66359	103968	55596	PASPESTPRPGQP			PXX[S/T]P	TRUE
Q8CGN5	Plin1	439;442	Perilipin-1	R.KGSGARPAS#PES#TPRPGQPR.G	1	81.62	89.97	63.05	69.68	55.38	51.09	80.79	45.81	45.53	77.5	0.712206	103968	55596	SGARPASPESTPR;RPASPESTPRPGQ	ERK		PXX[S/T]P	TRUE
O89084	Pde4a	299	cAMP-specific 3',5'-cyclic phosphodiesterase 4A	K.QHEVEIPSPT#PR.Q	1	46.93	61.92	55.94	38.37	42.05	48.14	31.15	47.72	42.35	33	0.777951	18577	93558	VEIPSPTPRQRPF		P[S/T]P	PXX[S/T]P	TRUE
P25962	Adrb3	247	Beta-3 adrenergic receptor	R.FSPEES#PPSPSR.S	2	111.21	104.48	145.43	67.66	80	101.2	78.84	50.58	90	100	0.82724	11556	43006	RFSPEESPPSPSR			PXX[S/T]P	TRUE
Q8VBT9	Aspscr1	279	Tether containing UBX domain for GLUT4	R.LGGPSASLRPLTS#PSANSSK.S	1	83.66	67.72	31.53	74.72	29.74	32.42	30.17	31.49	20.12	19	0.44456	68938	59796	SLRPLTSPSANSS			PXX[S/T]P
E9Q616	Ahnak	4890	Protein Ahnak	K.AEAPLPS#PK.L	12	5499.09	3924.85	2437.77	2599.21	1699.4	2598.65	2541.34	2997.62	2205.5	1531.5	0.493716	66395	604253	AEAPLPSPKLEGE		P[S/T]P	PXX[S/T]P
Q8CGB6	Tenc1	832;838	Tensin-like C1 domain-containing phosphatase	R.AGSVS#PGS#PPYLQPR.K	1	12.24	16.45	15.26	4.04	9.23	9.82	5.84	2.86	6.35	9	0.543743	209039	152013	PRAGSVSPGSPPY;SPGSPPYLQPRKL	ERK		PXX[S/T]P
P58871	Tnks1bp1	131	182 kDa tankyrase-1-binding protein	K.EDLPPLT#PPAR.C	4	412.18	367.62	241.03	220.14	220.5	207.3	239.44	231.91	193.76	173	0.553693	228140	181825	EDLPPLTPPARCA	ERK		PXX[S/T]P
P62046	Lrch1	522	Leucine-rich repeat and calponin homology domain-containing protein 1	R.ENSPSVS#PTANITAPFGLKPR.S	1	45.91	40.63	17.29	19.19	37.95	15.72	30.17	21	27.53	25.5	0.561446	380916	79076	ENSPSVSPTANIT			PXX[S/T]P
Q99KG7	Hps4	478;482	Hermansky-Pudlak syndrome 4 protein homolog	R.SPDS#PGPS#PSADR.T	2	87.74	99.64	20.34	82.8	100.51	37.33	53.53	52.49	50.82	29.5	0.570125	192232	72662	SSRSPDSPGPSPS;PDSPGPSPSADRT	ERK	P[S/T]P	PXX[S/T]P
Q61234	Snta1	183;187	Alpha-1-syntrophin	K.NSAGGTSVGWDS#PPAS#PLQR.Q	1	23.47	26.12	12.2	16.16	18.46	11.79	11.68	15.27	16.94	11.5	0.574713	NA	53665	TSVGWDSPPASPL;WDSPPASPLQRQP	ERK		PXX[S/T]P
Q60710	Samhd1	279	Deoxynucleoside triphosphate triphosphohydrolase SAMHD1	K.EQIM*GPPIT#PVK.D	21	3113.77	4107.69	2288.27	1541.96	2657.29	2360.89	1728.62	1926.84	2878.9	1446	0.582596	56045	72650	IMGPPITPVKDSL	ERK		PXX[S/T]P
Q9ES52	Inpp5d	972	Phosphatidylinositol 3,4,5-trisphosphate 5-phosphatase 1	R.GEGPPTPPSQPPLS#PK.K	5	350.96	295.06	90.51	208.02	228.71	119.86	262.8	211.87	232.94	173	0.591201	16331	133542	PSQPPLSPKKFSS	ERK		PXX[S/T]P
A7UAK5	Pfkfb3	496	6-phosphofructo-2-kinase/fructose-2, 6-biphosphatase 3 splice variant 2	R.NSVTPLAS#PEPTK.K	3	395.85	360.85	269.51	157.53	195.89	271.16	222.89	205.19	263.64	208	0.592642	170768	63653	SVTPLASPEPTKK			PXX[S/T]P
Q99L88	Sntb1	218	Beta-1-syntrophin	K.GSPVSEIGWET#PPPES#PR.L	13	489.72	430.5	172.89	276.68	292.29	204.36	324.12	276.76	355.76	296	0.597373	20649	58081	ETPPPESPRLGGG	ERK		PXX[S/T]P
Q6PDG5	Smarcc2	306	SWI/SNF complex subunit SMARCC2	K.RSPS#PS#PTPEAK.K	3	389.73	375.36	205.44	212.06	303.57	197.48	205.37	210.91	349.41	155.5	0.601151	68094	132604	KRSPSPSPTPEAK		P[S/T]P	PXX[S/T]P
P09450	Junb	252;256	Transcription factor jun-B	R.SRDAT#PPVS#PINMEDQER.I	2	113.25	118.99	68.14	67.66	77.94	101.2	57.43	76.35	68.82	43	0.603406	16477	35765	ARSRDATPPVSPI;DATPPVSPINMED	ERK		PXX[S/T]P
Q8R4U7	Luzp1	982	Leucine zipper protein 1	R.VGNSGDAPELS#PR.R	1	56.11	59.98	34.58	42.41	48.2	39.3	32.12	34.36	28.59	23.5	0.60957	269593	119311	GDAPELSPRRTQS			PXX[S/T]P
Q5HZI1	Mtus1	1208	Microtubule-associated tumor suppressor 1 homolog	R.NSGSFSSPSIS#PR.-	3	169.36	212.83	178.99	94.92	145.63	126.74	100.25	87.8	109.06	89	0.6099	102103	134379	FSSPSISPRxxxx			PXX[S/T]P
Q5NBX1	Cobl	1128	Protein cordon-bleu	R.TPGNCEPPHS#PK.E	2	461.15	331.83	312.22	393.82	231.78	358.6	152.81	161.29	204.35	125	0.611576	12808	143865	NCEPPHSPKESTL	ERK		PXX[S/T]P
Q80XK6	Atg2b	244;255	Autophagy-related protein 2 homolog B	K.S#SPVCSTAPVETEPKLS#PSWNPK.I	1	25.51	18.38	19.32	15.15	16.41	19.65	6.81	9.54	13.76	7	0.613124	76559	231399	KSSPVCSTAPVET;ETEPKLSPSWNPK			PXX[S/T]P
P81122	Irs2	616	Insulin receptor substrate 2	R.LCPSFPASS#PK.V	1	99.98	94.81	74.24	47.46	68.71	72.7	49.64	67.76	60.35	44	0.622286	384783	136763	PSFPASSPKVAYN			PXX[S/T]P
Q7TT18	Atf7ip	707	Activating transcription factor 7-interacting protein 1	K.RQESPPNPPIS#PGKPANDTNSNNNMTYR.N	1	28.57	23.22	14.24	19.19	12.31	19.65	17.52	14.32	21.18	11.5	0.6271	54343	138593	PPNPPISPGKPAN	ERK		PXX[S/T]P
Q8C838	Tusc5	70;80	Tumor suppressor candidate 5 homolog	R.QPSLS#GSPSRVSS#R.R	1	39.79	50.31	42.71	17.17	26.67	34.39	22.39	20.04	37.06	29	0.636598	237858	18719	EGHRQPSLSGSPS;SPSRVSSRRASSV			PXX[S/T]P
Q3UZA1	Rcsd1	380	CapZ-interacting protein	K.QKEEAPLEPSCS#PGADHAAGEITSEIQNEK.A	2	39.79	43.53	28.48	25.24	37.95	33.4	26.28	24.81	25.41	18	0.658815	226594	44114	PLEPSCSPGADHA			PXX[S/T]P
Q7TQH0	Atxn2l	453	Ataxin-2-like protein	R.MYPPRS#PK.S	1	68.36	77.39	54.92	48.47	53.33	62.88	59.37	35.31	34.94	37	0.66247	233871	110649	RMYPPRSPKSAAP	ERK		PXX[S/T]P
Q9JHU2	Palmd	370;375	Palmdelphin	R.MELS#PSRAS#PGK.S	3	214.25	308.61	209.5	145.41	198.96	249.55	206.34	138.38	123.88	124.5	0.667731	114301	62700	SPRMELSPSRASP;LSPSRASPGKSGP			PXX[S/T]P
P42128	Foxk1	229	Forkhead box protein K1	R.SLVSPIPS#PTGTISVPNSCPAS#PR.G	1	14.28	15.48	13.22	13.13	11.28	12.77	12.65	2.86	7.41	7	0.674731	17425	74920	LVSPIPSPTGTIS		P[S/T]P	PXX[S/T]P
Q8VDQ8	Sirt2	372	NAD-dependent protein deacetylase sirtuin-2	R.EHANIDAQSGSQAPNPSTTISPGKS#PPPAK.E	1	57.13	44.5	37.63	26.25	29.74	39.3	48.67	22.9	41.29	29.5	0.677162	64383	43256	TISPGKSPPPAKE			PXX[S/T]P
P35505	Fah	417	Fumarylacetoacetase	K.VLPALS#PA.-	4	563.17	560.14	484.1	358.48	346.65	319.3	382.51	355.97	490.23	318	0.679964	14085	46176	KVLPALSPAxxxx			PXX[S/T]P
Q9WV69	Dmtn	96	Dematin	K.ST#SPPPS#PEVWAESR.T	1	20.4	30.96	21.36	16.16	20.51	18.67	19.47	21	11.65	11	0.680588	13829	45468	STSPPPSPEVWAE	ERK	P[S/T]P	PXX[S/T]P
Q8JZQ9	Eif3b	68;75;79	Eukaryotic translation initiation factor 3 subunit B	R.AKPAAQSEEET#ATS#PAAS#PTPQSAER.S	1	20.4	11.61	7.12	13.13	12.31	10.81	5.84	14.32	13.76	10.5	0.685645	27979	91370	AKPAAQSEEETAT;EEETATSPAASPT;ATSPAASPTPQSA			PXX[S/T]P
Q60953	Pml	17	Protein PML	K.VPAPPGS#PCR.Q	7	1040.64	723.63	457.65	529.13	902.52	423.45	503.21	436.14	1012.22	586	0.687298	18854	98242	VPAPPGSPCRQQD	ERK		PXX[S/T]P
Q60710	Samhd1	25;29	Deoxynucleoside triphosphate triphosphohydrolase SAMHD1	R.TPPST#PPAT#ANLSADDDFQNTDLR.T	1	11.22	19.35	9.15	12.12	15.38	8.84	10.71	9.54	9.53	9	0.689156	56045	72650	PRTPPSTPPATAN;PSTPPATANLSAD	ERK		PXX[S/T]P
Q9QYC0	Add1	614	Alpha-adducin	K.SPPDQSAVPNT#PPST#PVK.L	1	35.71	26.12	10.17	27.26	29.74	17.68	29.2	23.86	21.18	12.5	0.693798	11518	80647	PNTPPSTPVKLEE	ERK		PXX[S/T]P
P39053	Dnm1	778	Dynamin-1	R.SPTSS#PTPQR.R	1	53.05	63.85	28.48	30.29	37.95	19.65	57.43	42.95	75.18	34.5	0.698097	13429	97803	RRSPTSSPTPQRR			PXX[S/T]P
O88874	Ccnk	329	Cyclin-K	K.KPS#PQPS#PPRQAK.R	2	612.14	455.66	247.13	363.53	517.92	292.78	376.67	342.61	532.58	323	0.701494	NA	61363	KPSPQPSPPRQAK		P[S/T]P	PXX[S/T]P
Q920Q8	Ivns1abp	325;326	Influenza virus NS1A-binding protein homolog	R.NSPQS#S#PTSTPK.L	1	103.04	143.18	27.46	104.01	55.38	30.46	113.88	61.08	160.94	140.5	0.70436	117198	71581	GRNSPQSSPTSTP;RNSPQSSPTSTPK			PXX[S/T]P
P26645	Marcks	138;143	Myristoylated alanine-rich C-kinase substrate	K.AEDGAAPS#PSSET#PK.K	2	53.05	64.82	36.61	35.34	57.43	39.3	54.51	62.99	24.35	22	0.70529	17118	29661	EDGAAPSPSSETP;PSPSSETPKKKKK		P[S/T]P	PXX[S/T]P
O70145	Ncf2	324	Neutrophil cytosol factor 2	R.IHPQSQPQEDTSPESDIPPPPNSS#PPGR.L	2	36.73	35.79	31.53	15.15	30.77	28.49	34.07	25.77	22.23	17.5	0.70846	17970	59485	PPPPNSSPPGRLQ			PXX[S/T]P
Q6VN19	Ranbp10	365;369	Ran-binding protein 10	K.SQDSYPGS#PSLS#PR.H	1	45.91	35.79	29.49	22.22	33.84	39.3	24.33	23.86	33.88	25	0.70967	74334	67188	QDSYPGSPSLSPR;PGSPSLSPRHGPS	ERK		PXX[S/T]P
Q8BZ98	Dnm3	767;769	Dynamin-3	R.RSPPPS#PT#TQR.R	1	62.23	34.83	21.36	27.26	34.87	15.72	44.77	40.08	55.06	37	0.71121	103967	97190	RRSPPPSPTTQRR;SPPPSPTTQRRLT	ERK	P[S/T]P	PXX[S/T]P
Q8CIS0	Card11	891	Caspase recruitment domain-containing protein 11	R.NTLQPEEMLSTSDPRVS#PR.L	2	119.37	81.26	93.56	41.4	62.56	67.79	64.24	81.12	95.29	65.5	0.712082	108723	134040	TSDPRVSPRLSRA			PXX[S/T]P
Q9ES52	Inpp5d	964;972	Phosphatidylinositol 3,4,5-trisphosphate 5-phosphatase 1	R.GEGPPT#PPSQPPLS#PK.K	2	69.38	59.01	49.83	40.39	58.46	52.07	38.93	41.99	57.18	28.5	0.715301	16331	133542	RGEGPPTPPSQPP;PSQPPLSPKKFSS	ERK	P[S/T]P	PXX[S/T]P
Q8JZQ9	Eif3b	75;79	Eukaryotic translation initiation factor 3 subunit B	R.AKPAAQSEEETATS#PAAS#PTPQSAER.S	6	259.14	206.06	153.57	151.47	177.43	172.92	136.26	161.29	231.88	148	0.716262	27979	91370	EEETATSPAASPT;ATSPAASPTPQSA			PXX[S/T]P
P42128	Foxk1	199;209	Forkhead box protein K1	K.EEAPAS#PLRPLYPQIS#PLK.I	3	94.88	96.74	64.07	64.63	89.23	76.63	67.16	75.39	73.06	39	0.716483	17425	74920	KEEAPASPLRPLY;PLYPQISPLKIHI	ERK		PXX[S/T]P
Q2TBE6	Pi4k2a	47;51	Phosphatidylinositol 4-kinase type 2-alpha	R.VAAAAGSGPS#PPCS#PGHDRER.Q	3	181.6	126.73	114.92	116.13	95.38	114.95	121.66	110.7	126	86	0.718175	84095	54258	AAGSGPSPPCSPG;GPSPPCSPGHDRE	ERK	P[S/T]P	PXX[S/T]P
Q02357	Ank1	862	Ankyrin-1	R.IPCVT#PETVVIR.S	4	212.21	139.31	116.96	90.88	105.64	81.55	109.01	123.11	250.94	133	0.719084	11733	204227	PRIPCVTPETVVI			PXX[S/T]P
P70268	Pkn1	540	Serine/threonine-protein kinase N1	R.LIPSAVATGTFSPNAS#PGAEIR.H	1	26.53	18.38	19.32	17.17	14.36	14.74	12.65	14.32	22.23	14.5	0.719717	320795	104411	TFSPNASPGAEIR			PXX[S/T]P
G5E8L8	Map3k2	349	Mitogen activated protein kinase kinase kinase 2	R.GSDIDNPTLTVTDISPPSRS#PR.A	2	79.58	80.3	38.65	62.61	71.79	54.04	66.19	50.58	75.18	43	0.722479	26405	69684	ISPPSRSPRAPTN			PXX[S/T]P
Q921T2-2	Tor1aip1	140	Isoform 2 of Torsin-1A-interacting protein 1	R.LEQHSQQPQLS#PATSGR.G	2	51.01	59.98	36.61	41.4	40	48.14	43.8	49.63	34.94	27	0.724209	NA	NA	SQQPQLSPATSGR			PXX[S/T]P
O70305	Atxn2	653	Ataxin-2	R.TSPAGGTWSSVVSGVPRLS#PK.T	5	348.92	356.98	269.51	254.47	235.88	303.59	305.62	272.94	219.17	184	0.724316	20239	136485	SGVPRLSPKTHRP			PXX[S/T]P
Q8C052	Map1s	684	Microtubule-associated protein 1S	R.KPPPPAS#PGSSDSSAR.S	4	630.51	532.08	432.23	393.82	428.69	538.4	498.34	402.74	353.64	321	0.72443	270058	102939	KPPPPASPGSSDS	ERK		PXX[S/T]P
Q67FY2	Bcl9l	21;25	B-cell CLL/lymphoma 9-like protein	R.EAPGS#PPLS#PR.G	2	118.35	110.29	61.02	90.88	99.48	68.77	109.01	74.44	82.59	78	0.72624	80288	156680	RREAPGSPPLSPR;PGSPPLSPRGHCP	ERK		PXX[S/T]P
P58404	Strn4	223	Striatin-4	R.AS#PGPGGLSGGESLLVK.Q	3	204.05	197.35	61.02	174.69	210.25	76.63	176.17	184.19	148.23	135.5	0.726632	97387	81645	EGAPRASPGPGGL			PXX[S/T]P
Q9ERG0	Lima1	367;372	LIM domain and actin-binding protein 1	R.TSS#LPES#SPSK.T	2	141.81	134.47	131.19	75.73	87.17	114.95	105.12	132.65	91.06	66	0.727405	65970	84060	PDARTSSLPESSP;SSLPESSPSKTAK			PXX[S/T]P
A7UAK5	Pfkfb3	490;496	6-phosphofructo-2-kinase/fructose-2, 6-biphosphatase 3 splice variant 2	R.RNS#VTPLAS#PEPTK.K	1	99.98	96.74	84.41	58.57	77.94	73.69	73.97	70.62	81.53	53	0.72912	170768	63653	PLMRRNSVTPLAS;SVTPLASPEPTKK			PXX[S/T]P
Q62261	Sptbn1	2159;2164;2170	Spectrin beta chain, non-erythrocytic 1	R.TS#SKESS#PVPSPT#LDR.K	1	31.63	26.12	18.31	20.2	23.59	18.67	18.49	21	27.53	21	0.730693	20742	274223	AAEQRTSSKESSP;TSSKESSPVPSPT;SPVPSPTLDRKAK		P[S/T]P	PXX[S/T]P
A2AIW0	Sdccag3	241;245	Serologically defined colon cancer antigen 3 homolog	R.ISPAS#PAGS#PNADFAAHEESLGDR.H	1	17.34	17.41	17.29	13.13	13.33	15.72	13.63	12.41	7.41	9	0.733237	68112	48025	SRISPASPAGSPN;PASPAGSPNADFA	ERK		PXX[S/T]P
Q9D1F4	Akt1s1	213	Proline-rich AKT1 substrate 1	R.SSDEENGPPSS#PDLDR.I	6	221.39	302.8	183.06	180.75	222.55	214.18	210.24	198.51	186.35	143.5	0.734056	67605	27483	ENGPPSSPDLDRI	ERK		PXX[S/T]P
Q60591	Nfatc2	270	Nuclear factor of activated T-cells, cytoplasmic 2	R.HSCAEALVAPLPAAS#PQR.S	1	19.38	28.06	14.24	17.17	19.49	16.7	17.52	19.09	21.18	14	0.734559	18019	100020	APLPAASPQRSRS			PXX[S/T]P
O88487	Dync1i2	81	Cytoplasmic dynein 1 intermediate chain 2	R.EAEALLQSM*GLTTDSPIVPPPM*S#PSSK.S	1	19.38	15.48	17.29	15.15	13.33	13.75	11.68	14.32	10.59	6.5	0.735872	13427	68394	IVPPPMSPSSKSV	ERK		PXX[S/T]P
Q9QYC0	Add1	610;614	Alpha-adducin	K.SPPDQSAVPNT#PPSTPVKLEEDLPQEPT#SR.D	3	82.64	55.14	53.9	59.58	59.48	55.02	44.77	49.63	49.76	34	0.736936	11518	80647	QSAVPNTPPSTPV;PNTPPSTPVKLEE	ERK		PXX[S/T]P
Q9QXS6	Dbn1	385	Drebrin	R.M*APTPIPTRS#PSDSSTASTPIAEQIER.A	5	121.41	100.61	55.94	72.71	90.25	101.2	86.63	98.3	95.29	54.5	0.737343	56320	77287	TPIPTRSPSDSST			PXX[S/T]P
Q920Q8	Ivns1abp	322;325	Influenza virus NS1A-binding protein homolog	R.NS#PQSSPT#STPK.L	2	105.08	159.63	43.73	114.11	91.28	33.4	125.56	76.35	165.17	131.5	0.737694	117198	71581	FLHGRNSPQSSPT;GRNSPQSSPTSTP			PXX[S/T]P
Q08122	Tle3	263;267	Transducin-like enhancer protein 3	R.VS#PAHS#PPENGLDK.A	3	293.83	326.99	90.51	307.99	379.47	113.97	271.56	269.13	183.17	217.5	0.738257	21887	83447	PATPRVSPAHSPP;RVSPAHSPPENGL			PXX[S/T]P
F8VQC1	Srp72	620;633	Signal recognition particle subunit SRP72	K.AVS#SPPTSPRPGSAAT#ISSSASNIVPPR.H	1	34.69	29.99	31.53	13.13	29.74	32.42	23.36	20.04	23.29	17.5	0.738288	66661	74657	DASKAVSSPPTSP;RPGSAATISSSAS	ERK		PXX[S/T]P
Q62376	Snrnp70	226	U1 small nuclear ribonucleoprotein 70 kDa	R.YDERPGPS#PLPHR.D	6	585.62	688.81	66.11	678.58	594.84	253.48	667.7	760.62	345.17	401	0.739056	20637	51992	DERPGPSPLPHRD		P[S/T]P	PXX[S/T]P
Q8JZP9	Gas2l1	301	GAS2-like protein 1	R.TGTFSPQRGSPTPS#PRPGSPVPGS#ER.R	1	79.58	58.05	56.95	51.5	38.97	44.21	57.43	45.81	66.7	45.5	0.739428	78926	72411	RGSPTPSPRPGSP		P[S/T]P	PXX[S/T]P
Q60591	Nfatc2	219	Nuclear factor of activated T-cells, cytoplasmic 2	R.TS#PIMSPR.T	3	315.25	453.72	214.59	202.97	391.77	223.02	324.12	376.97	309.17	235	0.740474	18019	100020	HYSPRTSPIMSPR			PXX[S/T]P
Q60855	Ripk1	313	Receptor-interacting serine/threonine-protein kinase 1	K.EYPDQS#PVLQR.M	5	556.03	470.17	495.28	283.75	392.8	429.34	401.01	307.3	434.11	302	0.741958	19766	74854	KEYPDQSPVLQRM			PXX[S/T]P
Q8JZP9	Gas2l1	301;311	GAS2-like protein 1	R.TGTFSPQRGSPTPS#PRPGSPVPGS#ER.R	1	22.45	14.51	15.26	15.15	11.28	15.72	9.73	10.5	21.18	11	0.74283	78926	72411	RGSPTPSPRPGSP;GSPVPGSERRSSR	ERK	P[S/T]P	PXX[S/T]P
Q9QZ05	Eif2ak4	672	Eukaryotic translation initiation factor 2-alpha kinase 4	R.HERPAVPGTPPPDCT#PQAQDSPATCGK.T	1	17.34	12.58	13.22	8.08	11.28	16.7	4.87	9.54	13.76	11.5	0.743232	27103	186487	TPPPDCTPQAQDS			PXX[S/T]P
Q9ERU9	Ranbp2	2117	E3 SUMO-protein ligase RanBP2	K.SALSPSKS#PAK.L	1	180.58	148.98	127.13	116.13	143.58	172.92	91.49	131.7	118.59	78.5	0.743446	19386	341121	ALSPSKSPAKLNQ			PXX[S/T]P
Q4QRL3	Ccdc88b	441	Coiled-coil domain-containing protein 88B	R.SLEPPPGS#PGEASLPGAAPSLQDEVR.E	2	20.4	33.86	14.24	15.15	37.95	11.79	20.44	23.86	23.29	15	0.745116	78317	166608	LEPPPGSPGEASL	ERK		PXX[S/T]P
Q8K4J6	Mkl1	606	MKL/myocardin-like protein 1	R.AQQPAPASS#PVK.R	3	427.48	366.65	350.87	344.34	314.85	410.67	328.98	228.09	201.17	191.5	0.746247	223701	102546	QPAPASSPVKRES			PXX[S/T]P
Q9JLV1	Bag3	382;390	BAG family molecular chaperone regulator 3	K.VSSAPIPCPSPS#PAPSAVPS#PPK.N	5	116.31	129.64	92.55	81.79	100.51	120.84	110.96	78.26	69.88	79.5	0.746381	29810	61860	IPCPSPSPAPSAV;APSAVPSPPKNVA		P[S/T]P	PXX[S/T]P
Q80X50	Ubap2l	487;497	Ubiquitin-associated protein 2-like	K.STSAPQMS#PGSSDNQSSS#PQPAQQK.L	3	76.52	85.13	61.02	65.64	82.05	71.72	62.29	54.4	41.29	46	0.749165	74383	116799	TSAPQMSPGSSDN;SDNQSSSPQPAQQ			PXX[S/T]P
Q6VN19	Ranbp10	369	Ran-binding protein 10	K.SQDSYPGSPSLS#PR.H	2	122.43	99.64	84.41	75.73	96.41	104.14	69.11	88.75	97.41	50.5	0.750281	74334	67188	PGSPSLSPRHGPS			PXX[S/T]P
Q9Z1R2	Bag6	1103	Large proline-rich protein BAG6	K.AAGARPLTS#PESLSR.D	2	125.49	126.73	88.48	88.86	126.15	81.55	104.15	92.57	96.35	80.5	0.751933	224727	121037	GARPLTSPESLSR			PXX[S/T]P
B1ART1	Vps13d	1756;1762	Protein Vps13d	K.SYPQTPPPS#PS#VDEPNM*LVGK.S	1	22.45	16.45	16.27	10.1	16.41	9.82	13.63	7.63	29.65	13.5	0.751992	NA	487329	DKSYPQTPPPSPS;TPPPSPSVDEPNM	ERK	P[S/T]P	PXX[S/T]P
Q6NZJ6	Eif4g1	1231	Eukaryotic translation initiation factor 4 gamma 1	K.REATLPPVS#PPK.A	17	2113.94	1530.47	1993.33	1476.32	1668.63	2034.71	1089.14	1067.92	1071.51	592.5	0.754173	208643	176077	ATLPPVSPPKAAL	ERK		PXX[S/T]P
Q3TTA7	Cblb	480	E3 ubiquitin-protein ligase CBL-B	R.QNSPVTS#PGSS#PLAQR.R	1	15.3	17.41	15.26	7.07	12.31	18.67	13.63	12.41	11.65	8	0.756649	208650	109092	QNSPVTSPGSSPL			PXX[S/T]P
O88587	Comt	261	Catechol O-methyltransferase	K.AVYQGPGSS#PVKS.-	15	2698.54	2946.78	2530.31	2239.73	2439.87	2276.4	1993.36	1779.87	2406.67	1422.5	0.756764	12846	29486	YQGPGSSPVKSxx			PXX[S/T]P
Q5HZI1	Mtus1	1185	Microtubule-associated tumor suppressor 1 homolog	K.RS#PTSSAIPFQSPR.N	4	222.41	247.66	189.16	156.52	214.35	198.46	144.05	150.79	223.41	148	0.757728	102103	134379	LCSPKRSPTSSAI			PXX[S/T]P
Q69ZZ9	Kiaa0754	276	Uncharacterized protein KIAA0754	R.DQLASVPRGS#PPDCTCVPAGDTVISEVK.N	1	17.34	15.48	10.17	15.15	15.38	8.84	16.55	7.63	14.82	11	0.758227	NA	104640	ASVPRGSPPDCTC			PXX[S/T]P
Q64700	Rbl2	37	Retinoblastoma-like protein 2	R.AQPAGS#PSHQIQQR.F	3	290.77	185.75	155.6	151.47	234.86	160.14	150.86	163.19	266.82	164	0.759118	19651	127485	RAQPAGSPSHQIQ			PXX[S/T]P
Q8R4T1	Cys1	116	Cystin-1	K.GNPEDSCASEAPGNS#PK.R	1	19.38	20.32	15.26	19.19	12.31	16.7	17.52	16.22	10.59	13	0.760642	12879	15506	SEAPGNSPKRPEG			PXX[S/T]P
P97360	Etv6	18;22	Transcription factor ETV6	R.ISYT#PPES#PVASHR.S	3	112.23	134.47	108.82	71.7	131.27	103.16	113.88	86.85	72	64	0.761735	14011	56406	QERISYTPPESPV;SYTPPESPVASHR	ERK		PXX[S/T]P
Q8BUV3	Gphn	194;200	Gephyrin	K.EVHDELEDLPSPPPPLS#PPPTT#SPHK.Q	1	14.28	13.54	13.22	7.07	14.36	12.77	0.97	11.45	16.94	8	0.761862	268566	83282	SPPPPLSPPPTTS;SPPPTTSPHKQTE	ERK		PXX[S/T]P
P14873	Map1b	1793	Microtubule-associated protein 1B	R.ESS#PLYS#PGFSDSTSAAK.E	3	66.32	52.24	40.68	54.53	59.48	55.02	44.77	42.95	34.94	29	0.761998	17755	270255	ESSPLYSPGFSDS			PXX[S/T]P
Q9JLM8	Dclk1	332;336	Serine/threonine-protein kinase DCLK1	K.SPS#PSPT#SPGSLRK.Q	1	46.93	59.01	49.83	34.33	41.02	55.02	38.93	30.54	43.41	30	0.762413	13175	84153	RSGKSPSPSPTSP;SPSPSPTSPGSLR	ERK	P[S/T]P	PXX[S/T]P
Q9JJG0	Tacc2	510;514	Transforming acidic coiled-coil-containing protein 2	K.LDNTPAS#PPRS#PTEPSDTPIAK.G	2	134.67	132.54	128.14	145.41	98.46	156.21	90.52	79.21	55.06	62	0.762518	57752	124130	LDNTPASPPRSPT;PASPPRSPTEPSD	ERK		PXX[S/T]P
Q3ULW8	Parp3	274	Protein Parp3	R.SRPPPINS#PDVLQAK.K	1	106.1	81.26	100.68	54.53	75.89	74.67	61.32	57.26	94.23	53	0.762676	235587	59949	RPPPINSPDVLQA			PXX[S/T]P
Q99L88	Sntb1	213;218	Beta-1-syntrophin	K.GSPVSEIGWET#PPPES#PR.L	4	88.76	78.36	52.88	60.59	65.64	58.95	62.29	67.76	83.65	59	0.764062	20649	58081	SEIGWETPPPESP;ETPPPESPRLGGG	ERK		PXX[S/T]P
Q61097	Ksr1	320	Kinase suppressor of Ras 1	K.FELPHGS#PQLVR.R	3	269.34	177.04	157.64	168.64	157.94	152.28	166.44	176.56	238.23	154.5	0.768532	16706	96755	FELPHGSPQLVRR			PXX[S/T]P
Q9DBD5	Pelp1	751	Proline-, glutamic acid- and leucine-rich protein 1	R.AGSGEDPVLAPSGT#PPPSIPPDETFGGR.V	1	19.38	23.22	16.27	18.18	18.46	18.67	15.57	14.32	18	11.5	0.768603	75273	118069	VLAPSGTPPPSIP			PXX[S/T]P
Q9CQ22	Lamtor1	28	Ragulator complex protein LAMTOR1	K.LLLDPSST#PTK.A	7	1522.2	1124.15	1363.81	590.73	1145.58	1049.28	1096.93	919.04	1063.04	911	0.768928	66508	17749	LLDPSSTPTKALN			PXX[S/T]P
B2RXQ2	Ppfia1	779	Ppfia1 protein	K.CETSPPSS#PRPLR.L	1	71.42	82.23	29.49	65.64	85.12	39.3	74.95	59.17	73.06	46.5	0.76998	233977	142676	ETSPPSSPRPLRL	ERK		PXX[S/T]P
Q3V3Q7	Pacs2	361	Phosphofurin acidic cluster sorting protein 2	R.EPSGQPEDS#PEAETSTLDVFTEK.L	1	31.63	29.99	12.2	21.21	25.64	12.77	31.15	33.4	28.59	25	0.770691	217893	94932	SGQPEDSPEAETS			PXX[S/T]P
Q6NZE7	Fam122b	119	Protein FAM122B	K.RIDFTPVS#PAPS#PTR.G	4	221.39	364.72	233.91	193.88	211.27	366.46	201.48	233.82	202.23	164.5	0.770994	78755	27686	PVSPAPSPTRGFG		P[S/T]P	PXX[S/T]P
Q60592	Mast2	1462	Microtubule-associated serine/threonine-protein kinase 2	R.LS#PHPEASHNLLPK.G	1	65.3	68.69	27.46	51.5	62.56	36.35	65.21	75.39	49.76	46	0.772875	17776	190534	TQEPRLSPHPEAS			PXX[S/T]P
Q8BMD7	Morc4	507	MORC family CW-type zinc finger protein 4	K.T#PPLQDMAELNDK.T	1	47.95	35.79	56.95	37.36	23.59	31.44	24.33	26.72	36	22.5	0.772898	75746	105740	FSNPPKTPPLQDM	ERK		PXX[S/T]P
Q0VGB7	Ppp4r2	159	Serine/threonine-protein phosphatase 4 regulatory subunit 2	R.MNGVMFPGNS#PNYTDR.S	7	177.52	187.68	141.36	126.22	183.58	156.21	145.02	147.92	129.17	100	0.773193	232314	46479	VMFPGNSPNYTDR			PXX[S/T]P
Q9QZK2	Bcar3	370	Breast cancer anti-estrogen resistance protein 3	R.TGSEPTLS#PALVR.R	1	75.5	63.85	69.16	45.44	46.15	44.21	62.29	60.12	56.12	47.5	0.773215	29815	92263	GSEPTLSPALVRR			PXX[S/T]P
Q8JZQ9	Eif3b	79	Eukaryotic translation initiation factor 3 subunit B	R.AKPAAQSEEETATSPAAS#PTPQSAER.S	3	97.94	85.13	69.16	68.67	82.05	71.72	52.56	74.44	91.06	57.5	0.774512	27979	91370	ATSPAASPTPQSA			PXX[S/T]P
B1AZA5	Tmem245	12;16	Transmembrane protein 245	R.GGPAEAPS#PRGS#PRPESR.A	2	213.23	93.84	131.19	101.99	90.25	154.25	83.71	71.58	189.53	129.5	0.775068	242474	97357	GPAEAPSPRGSPR;APSPRGSPRPESR		P[S/T]P	PXX[S/T]P
Q62219	Tgfb1i1	186;194	Transforming growth factor beta-1-induced transcript 1 protein	R.VQNHLPASGPPQPPAAS#PTREGCPS#PPGQTSK.G	1	34.69	20.32	45.77	22.22	17.43	27.51	11.68	11.45	16.94	18	0.777131	21804	50101	PQPPAASPTREGC;TREGCPSPPGQTS		P[S/T]P	PXX[S/T]P
Q9JJG0	Tacc2	514	Transforming acidic coiled-coil-containing protein 2	K.LDNTPAS#PPRS#PTEPSDTPIAK.G	3	89.78	89.97	70.17	83.81	67.69	96.28	64.24	73.49	59.29	44	0.777427	57752	124130	PASPPRSPTEPSD	ERK		PXX[S/T]P
Q64727	Vcl	290	Vinculin	K.GWLRDPNAS#PGDAGEQAIR.Q	28	1495.67	1214.12	1008.87	902.76	1133.27	891.11	1016.15	1031.65	1486.57	961.5	0.777909	22330	116717	LRDPNASPGDAGE			PXX[S/T]P
Q9CQ73	Pkp2	155	Plakophilin 2	R.RLEIS#PDSS#PER.A	3	259.14	293.13	99.67	219.13	299.47	131.65	249.17	287.26	234	201	0.779216	67451	88104	EISPDSSPERAHY			PXX[S/T]P
Q4ACU6	Shank3	462	SH3 and multiple ankyrin repeat domains protein 3	K.GDQPAAS#PGPTLR.S	4	535.63	393.74	440.36	331.21	313.83	376.29	374.73	363.61	435.17	268	0.780959	58234	185397	GDQPAASPGPTLR			PXX[S/T]P
P42128	Foxk1	209	Forkhead box protein K1	K.EEAPASPLRPLYPQIS#PLK.I	2	91.82	94.81	58.99	74.72	100.51	67.79	81.76	87.8	68.82	43.5	0.782149	17425	74920	PLYPQISPLKIHI			PXX[S/T]P
Q61234	Snta1	187	Alpha-1-syntrophin	K.NSAGGTSVGWDS#PPAS#PLQR.Q	1	15.3	10.64	16.27	9.09	9.23	9.82	11.68	7.63	10.59	7	0.783635	NA	53665	WDSPPASPLQRQP	ERK		PXX[S/T]P
Q9CZJ2	Hspa12b	46	Heat shock 70 kDa protein 12B	R.TQESCGIAPLT#PSQS#PKPEAR.A	8	524.4	320.22	462.74	242.35	269.73	333.06	279.34	292.03	464.82	303.5	0.783657	72630	76119	PLTPSQSPKPEAR			PXX[S/T]P
P15261	Ifngr1	367;373	Interferon gamma receptor 1	K.ALEAGGSTSAMT#PDSPPTPT#QR.R	1	15.3	15.48	9.15	11.11	18.46	9.82	13.63	15.27	10.59	8.5	0.784032	15979	52343	GSTSAMTPDSPPT;TPDSPPTPTQRRS	ERK	P[S/T]P	PXX[S/T]P
B9EJ80	Pdzd8	964	PDZ domain containing 8	K.HT#PNTSDNEGSDTEVCGSNSPSK.R	1	59.17	65.78	58.99	51.5	59.48	64.84	38.93	35.31	46.59	36.5	0.784594	107368	127739	EPSPKHTPNTSDN			PXX[S/T]P
Q8BZ98	Dnm3	763;767	Dynamin-3	R.RS#PPPS#PTTQR.R	2	254.04	148.98	90.51	139.35	185.63	77.62	230.68	186.1	211.76	145	0.785724	103967	97190	LQHSRRSPPPSPT;RRSPPPSPTTQRR	ERK	P[S/T]P	PXX[S/T]P
Q8BGT6	Micall1	647;649	MICAL-like protein 1	R.KPS#PSAS#PTVRK.A	3	435.64	364.72	167.81	307.99	366.13	204.36	445.78	394.15	336.7	293	0.785871	27008	94079	PFNRKPSPSASPT;NRKPSPSASPTVR		P[S/T]P	PXX[S/T]P
Q60598	Cttn	401;407	Src substrate cortactin	K.KQT#PPASPS#PQPIEDRPPSSPIYEDAAPFK.A	2	32.65	44.5	32.54	31.3	35.9	39.3	35.04	23.86	29.65	15	0.786099	13043	61250	ARAKKQTPPASPS;TPPASPSPQPIED	ERK	P[S/T]P	PXX[S/T]P
Q60591	Nfatc2	219;223	Nuclear factor of activated T-cells, cytoplasmic 2	R.TS#PIM*S#PR.T	3	153.04	217.67	136.28	125.21	168.2	118.88	159.62	187.05	147.17	126	0.787954	18019	100020	HYSPRTSPIMSPR;RTSPIMSPRTSLA			PXX[S/T]P
Q7TQH0	Atxn2l	109	Ataxin-2-like protein	K.GPPQS#PVFEGVYNNSR.M	7	250.98	293.13	215.61	216.1	286.14	280.01	218.02	237.63	147.17	115	0.788296	233871	110649	GKGPPQSPVFEGV	ERK		PXX[S/T]P
Q6WVG3	Kctd12	198	BTB/POZ domain-containing protein KCTD12	R.SPSGGAAGPLLT#PSQSLDGSR.R	4	190.78	172.2	145.43	125.21	170.25	121.83	182.98	147.92	135.53	115.5	0.78837	239217	35892	AAGPLLTPSQSLD			PXX[S/T]P
Q80XK6	Atg2b	1571	Autophagy-related protein 2 homolog B	K.DFATAPPTS#PAK.S	2	247.92	165.43	225.78	166.62	136.4	207.3	110.96	140.29	210.7	105.5	0.788406	76559	231399	ATAPPTSPAKSYI	ERK		PXX[S/T]P
A2AJI0	Map7d1	548	MAP7 domain-containing protein 1	K.EPAAPASPAPS#PVPSPTPAQPQK.E	1	18.36	25.15	16.27	13.13	21.54	22.6	15.57	19.09	20.12	9	0.789014	245877	93276	PASPAPSPVPSPT		P[S/T]P	PXX[S/T]P
Q3U4B1	Ssbp4	320	Protein Ssbp4	K.NS#PGAVGGLSNAPGTPR.D	6	188.74	191.55	84.41	163.59	211.27	113.97	183.96	155.56	156.7	134.5	0.791475	76900	37440	DGLPKNSPGAVGG			PXX[S/T]P
Q8BUV3	Gphn	200	Gephyrin	K.EVHDELEDLPSPPPPLSPPPTTS#PHK.Q	1	15.3	14.51	11.19	9.09	14.36	9.82	4.87	17.18	19.06	9	0.793106	268566	83282	SPPPTTSPHKQTE			PXX[S/T]P
Q7TQH0	Atxn2l	562	Ataxin-2-like protein	K.LQPSSS#PETGLDPFPSR.I	5	135.69	138.34	133.23	79.77	117.94	122.81	134.32	112.61	85.76	83.5	0.793654	233871	110649	KLQPSSSPETGLD			PXX[S/T]P
P70429	Evl	302	Ena/VASP-like protein	R.KEDESQTEDPSTS#PSPGTR.A	10	417.28	394.71	190.18	310.01	397.93	262.32	573.29	397.01	203.29	253.5	0.796663	14026	44337	TEDPSTSPSPGTR			PXX[S/T]P
Q6WVG3	Kctd12	198;202	BTB/POZ domain-containing protein KCTD12	R.SPSGGAAGPLLT#PSQS#LDGSRR.S	1	25.51	26.12	28.48	12.12	22.56	16.7	24.33	21	23.29	16.5	0.798857	239217	35892	AAGPLLTPSQSLD;LLTPSQSLDGSRR			PXX[S/T]P
Q9Z0R4	Itsn1	971;977;979	Intersectin-1	K.STSIDT#GPT#ES#PASLK.R	1	49.99	45.47	44.75	42.41	41.02	39.3	36.01	44.85	30.71	26	0.798895	16443	194297	PVRKSTSIDTGPT;SIDTGPTESPASL;DTGPTESPASLKR			PXX[S/T]P
P70268	Pkn1	920	Serine/threonine-protein kinase N1	R.TDVSNFDEEFTGEAPTLS#PPR.D	4	53.05	56.11	37.63	43.42	42.05	45.19	45.75	45.81	56.12	33.5	0.800362	320795	104411	GEAPTLSPPRDAR			PXX[S/T]P
Q6A0A2	Larp4b	739	La-related protein 4B	K.EQNTPPKS#PQ.-	4	481.55	952.91	623.43	637.18	454.33	513.83	784.5	446.64	653.28	491	0.802426	217980	81627	QNTPPKSPQxxxx	ERK		PXX[S/T]P
Q6KCD5	Nipbl	280	Nipped-B-like protein	R.SPQPVCS#PAGS#DGTPK.G	3	160.18	160.59	116.96	110.07	150.76	134.6	136.26	140.29	145.06	96	0.802756	71175	315450	SPQPVCSPAGSDG			PXX[S/T]P
Q8C6M1	Usp20	378	Ubiquitin carboxyl-terminal hydrolase 20	R.STS#PCQT#PEPDNEAHIR.S	2	31.63	22.25	29.49	16.16	19.49	30.46	12.65	15.27	29.65	20	0.803499	74270	102140	STSPCQTPEPDNE			PXX[S/T]P
Q8BWW4	Larp4	717	La-related protein 4	K.EQYVPPRS#PK.-	3	389.73	413.09	396.63	377.66	341.52	419.52	281.29	304.44	264.7	195	0.803655	207214	79763	QYVPPRSPKxxxx	ERK		PXX[S/T]P
O88746	Tom1	472	Target of Myb protein 1	R.LPNLASPSAEGPPRPS#PGTAPR.R	4	138.75	176.07	104.75	126.22	139.48	123.79	189.8	126.93	95.29	106	0.80384	21968	54325	EGPPRPSPGTAPR		P[S/T]P	PXX[S/T]P
Q9D032	Ssbp3	347	Single-stranded DNA-binding protein 3	K.NS#PNNISGISNPPGTPR.D	3	82.64	91.91	60	62.61	102.56	56	73.97	64.9	79.41	62	0.804139	72475	40421	DGLPKNSPNNISG			PXX[S/T]P
E9PZW8	Myo9b	1218	Unconventional myosin-IXb	K.QAQVVGDPPGS#PSPVQRPTTLALDSR.V	4	162.22	126.73	142.38	81.79	101.53	155.23	145.02	124.07	99.53	80.5	0.804681	17925	240316	VGDPPGSPSPVQR	ERK		PXX[S/T]P
Q61771	Kif3b	681	Kinesin-like protein KIF3B	R.DYEGPAIS#PK.V	4	571.33	673.33	614.27	588.71	620.48	737.84	390.3	453.32	375.88	228	0.8052	16569	85288	YEGPAISPKVQAA			PXX[S/T]P
O35954	Pitpnm1	300	Membrane-associated phosphatidylinositol transfer protein 1	K.SSTEARPGTSTAGTPDGPEAPPGPDAS#PDASFGK.Q	2	48.97	35.79	44.75	27.26	27.69	48.14	28.23	30.54	43.41	23	0.805274	18739	134940	PPGPDASPDASFG			PXX[S/T]P
A2A6P4	Fam104a	62;64	Protein Fam104a	R.RS#PS#PAAMSER.L	4	263.22	311.51	109.84	245.38	294.34	310.46	242.36	263.4	220.23	165.5	0.805383	28081	19618	GAAPRRSPSPAAM;APRRSPSPAAMSE		P[S/T]P	PXX[S/T]P
Q5RIM6	Ncor1	2135	Nuclear receptor co-repressor 1, isoform CRA_a	R.VS#PENLVDK.S	4	896.79	961.62	368.16	871.45	1056.35	513.83	1013.23	796.88	663.87	705	0.805631	20185	270787	RPGPRVSPENLVD			PXX[S/T]P
P23298	Prkch	656	Protein kinase C eta type	K.EEPVLT#PIDEGHLPMINQDEFR.N	2	37.75	29.02	33.56	19.19	26.67	27.51	21.41	28.63	42.35	16	0.8062	18755	77919	KEEPVLTPIDEGH			PXX[S/T]P
P60335	Pcbp1	190	Poly(rC)-binding protein 1	R.VM*TIPYQPM*PASS#PVICAGGQDR.C	9	148.96	143.18	139.33	97.95	135.38	113.97	146.97	101.16	118.59	89	0.80642	23983	37498	QPMPASSPVICAG			PXX[S/T]P
Q9JIX8	Acin1	582;586;595	Apoptotic chromatin condensation inducer in the nucleus	R.SS#SPSS#SSSPSRSPS#PDSVASRPQSSPGSK.Q	1	33.67	35.79	29.49	29.28	40	29.47	24.33	32.45	19.06	20	0.806507	56215	150719	SSSSRSSSPSSSS;RSSSPSSSSSPSR;SPSRSPSPDSVAS		P[S/T]P	PXX[S/T]P
Q6WKZ7	Nostrin	429	Nostrin	K.APAGGQNNPSSS#PSGSTVSQASK.H	1	22.45	10.64	24.41	9.09	7.18	19.65	8.76	12.41	15.88	9.5	0.807495	329416	57673	QNNPSSSPSGSTV			PXX[S/T]P
O08609	Mlx	45	Max-like protein X	R.GAPQLS#PESPLLSGAR.G	4	133.65	147.05	96.62	107.04	146.66	101.2	125.56	120.25	118.59	91	0.807731	21428	33339	RGAPQLSPESPLL			PXX[S/T]P
Q9ERG0	Lima1	372	LIM domain and actin-binding protein 1	R.TSSLPESS#PSK.T	3	768.24	735.24	624.44	491.77	493.31	779.1	728.04	745.35	632.11	365.5	0.808062	65970	84060	SSLPESSPSKTAK			PXX[S/T]P
E9PZM7	Scaf11	823;827	Protein Scaf11	R.FHSPS#TTWS#PNK.D	1	117.33	112.22	76.28	83.81	125.12	72.7	82.73	124.07	109.06	68.5	0.808397	72193	162100	SRFHSPSTTWSPN;SPSTTWSPNKDAA			PXX[S/T]P
Q0P678	Zc3h18	92	Zinc finger CCCH domain-containing protein 18	R.GPAGS#PCEEGDDVEEDGTSDLR.D	1	13.26	9.67	9.15	11.11	8.2	10.81	6.81	11.45	11.65	5	0.808766	76014	105694	SRGPAGSPCEEGD			PXX[S/T]P
P34914	Ephx2	368	Bifunctional epoxide hydrolase 2	R.AVASLNTPFM*PPDPDVS#PMK.V	3	47.95	59.01	56.95	36.35	42.05	50.11	40.88	30.54	52.94	36.5	0.809461	13850	62515	PPDPDVSPMKVIR			PXX[S/T]P
Q7TQH0	Atxn2l	597	Ataxin-2-like protein	K.EVDGLLTSDPMGS#PVSSK.T	22	1049.83	1107.7	998.7	855.3	979.43	1091.53	1085.25	789.25	592.93	596.5	0.809825	233871	110649	TSDPMGSPVSSKT			PXX[S/T]P
A2AU91	Trp53bp1	1427	Tumor suppressor p53-binding protein 1	R.ETVVSGPLGVEDISPSMS#PDDK.S	1	14.28	13.54	3.05	11.11	9.23	13.75	13.63	12.41	16.94	10	0.809849	27223	212735	DISPSMSPDDKSF			PXX[S/T]P
Q5NBX1	Cobl	332	Protein cordon-bleu	R.APPPPS#PK.L	1	115.29	103.51	49.83	83.81	93.33	54.04	126.53	113.57	104.82	83	0.810021	12808	143865	RAPPPPSPKLLGQ	ERK	P[S/T]P	PXX[S/T]P
Q9CQ73	Pkp2	151;155	Plakophilin 2	R.RLEIS#PDS#SPER.A	6	295.87	331.83	138.31	285.77	287.16	187.65	293.94	305.39	292.23	243.5	0.81008	67451	88104	LRRLEISPDSSPE;EISPDSSPERAHY			PXX[S/T]P
Q7TSH6	Scaf4	1161;1167	Protein Scaf4	K.GEAM*ATVVKPEES#PAEVTS#PVGPEK.D	3	51.01	68.69	52.88	43.42	62.56	56	53.53	53.44	37.06	29.5	0.811174	224432	129056	VVKPEESPAEVTS;SPAEVTSPVGPEK			PXX[S/T]P
P38532	Hsf1	303;307	Heat shock factor protein 1	K.QEPPS#PPHS#PR.V	1	45.91	50.31	33.56	44.43	53.33	38.32	46.72	32.45	33.88	30	0.812435	15499	57223	VKQEPPSPPHSPR;PPSPPHSPRVLEA	ERK	P[S/T]P	PXX[S/T]P
Q80Y81	Elac2	191;200	Zinc phosphodiesterase ELAC protein 2	K.QQPSQS#PRTS#PNRLSPK.Q	1	64.28	44.5	102.72	34.33	29.74	78.6	21.41	21	43.41	22.5	0.812902	68626	92719	KQQPSQSPRTSPN;TSPNRLSPKQSSD			PXX[S/T]P
Q8K327	Champ1	425	Chromosome alignment-maintaining phosphoprotein 1	R.SPAGS#PELK.K	2	654.99	585.29	479.01	624.05	627.66	518.75	452.59	449.5	518.82	364	0.813199	101994	87561	IRSPAGSPELKKP			PXX[S/T]P
Q7TS63	Zfat	648	Zinc finger protein ZFAT	K.SAGPDPESS#PGGR.Q	1	104.06	57.08	79.33	48.47	70.77	69.76	47.69	56.31	93.18	59	0.813749	380993	137883	GPDPESSPGGRQK			PXX[S/T]P
Q9WV69	Dmtn	11;29	Dematin	K.QPLTS#PGSVS#SSRDSSVPGSPSSIVAK.M	1	10.2	15.48	9.15	13.13	14.36	12.77	6.81	12.41	8.47	6.5	0.813863	13829	45468	QKQPLTSPGSVSS;VPGSPSSIVAKMD	ERK		PXX[S/T]P
Q8K4J6	Mkl1	488;494	MKL/myocardin-like protein 1	K.FGSTGST#PPVSPT#PSER.S	1	26.53	35.79	23.39	26.25	26.67	33.4	34.07	25.77	15.88	17.5	0.814065	223701	102546	FGSTGSTPPVSPT;TPPVSPTPSERSL	ERK	P[S/T]P	PXX[S/T]P
O70305	Atxn2	834;836	Ataxin-2	K.TNSPS#IS#PSM*LSNAEHK.R	2	96.92	119.96	98.65	86.84	97.43	110.04	91.49	84.94	73.06	64	0.814333	20239	136485	SKTNSPSISPSML;TNSPSISPSMLSN			PXX[S/T]P
Q6ZPJ0	Tex2	791;795	Testis-expressed sequence 2 protein	R.CVPQDNRS#PHRS#PVQSAESSPTASK.K	1	45.91	24.19	36.61	25.24	25.64	43.23	16.55	17.18	38.12	26	0.815157	21763	125226	VPQDNRSPHRSPV;NRSPHRSPVQSAE			PXX[S/T]P
Q60710	Samhd1	24;29	Deoxynucleoside triphosphate triphosphohydrolase SAMHD1	R.CDGSPRTPPS#TPPAT#ANLSADDDFQNTDLR.T	1	22.45	23.22	8.14	10.1	23.59	10.81	26.28	12.41	30.71	27	0.815853	56045	72650	SPRTPPSTPPATA;PSTPPATANLSAD	ERK		PXX[S/T]P
Q9QXG4	Acss2	267	Acetyl-coenzyme A synthetase, cytoplasmic	R.AELGMNDS#PSQS#PPVK.R	7	497.88	330.86	652.92	225.18	266.65	370.39	213.16	191.82	487.05	302.5	0.817407	60525	78862	NDSPSQSPPVKRP			PXX[S/T]P
Q8C078	Camkk2	133	Calcium/calmodulin-dependent protein kinase kinase 2	R.CICPSLSYSPASS#PQSSPR.M	1	8.16	19.35	11.19	9.09	13.33	13.75	8.76	6.68	12.71	14.5	0.817975	207565	64618	SYSPASSPQSSPR			PXX[S/T]P
Q3UV08	Ncor1	370	Nuclear receptor corepressor 1 (Fragment)	R.GNTEPVAELEATTDPAPCAS#PSSAVPTTKPAER.E	3	52.03	56.11	28.48	37.36	55.38	51.09	44.77	46.76	54	36	0.818014	NA	109109	DPAPCASPSSAVP			PXX[S/T]P
O08677	Kng1	274	Kininogen-1	R.DIPVDS#PELK.E	2	192.83	113.19	136.28	80.78	147.68	109.05	109.01	128.84	184.23	106	0.818468	16644	73102	RDIPVDSPELKEV			PXX[S/T]P
Q3TT38	D17Wsu92e	215	Uncharacterized protein C6orf106 homolog	R.KVEGNFNPFAS#PQK.N	2	118.35	119.96	99.67	110.07	101.53	111.02	117.77	104.98	79.41	56.5	0.819259	224647	32082	NFNPFASPQKNRQ			PXX[S/T]P
Q61609	Slc20a1	269;273	Sodium-dependent phosphate transporter 1	K.SS#PSES#PLMEK.K	3	328.52	207.03	354.94	145.41	204.09	301.62	137.24	169.87	268.94	173	0.819303	20515	74153	EREVKSSPSESPL;KSSPSESPLMEKK			PXX[S/T]P
Q9CVD2	Atxn3	268;273	Ataxin-3	R.SMCENSPQT#SS#PDLSSEELR.R	1	22.45	20.32	17.29	10.1	19.49	18.67	24.33	16.22	20.12	14	0.819617	110616	40533	RSMCENSPQTSSP;NSPQTSSPDLSSE			PXX[S/T]P
E9Q309	Cep350	2221	Protein Cep350	R.DSLESAPSLS#PVK.E	5	365.25	417.93	287.81	296.88	389.72	330.11	332.88	344.52	354.7	231.5	0.819773	74081	346456	ESAPSLSPVKELN			PXX[S/T]P
Q91W50	Csde1	123	Cold shock domain-containing protein E1	K.SPAAPGQS#PTGSVCYER.N	2	71.42	54.18	62.04	53.52	47.18	54.04	48.67	49.63	60.35	36.5	0.819924	229663	88791	PAAPGQSPTGSVC			PXX[S/T]P
Q62261	Sptbn1	2163;2164;2170	Spectrin beta chain, non-erythrocytic 1	R.TSSKES#S#PVPSPT#LDRK.A	2	102.02	68.69	88.48	48.47	72.82	81.55	51.59	62.99	95.29	59	0.820383	20742	274223	RTSSKESSPVPSP;TSSKESSPVPSPT;SPVPSPTLDRKAK		P[S/T]P	PXX[S/T]P
O70305	Atxn2	836	Ataxin-2	K.TNSPS#IS#PSM*LSNAEHK.R	2	70.4	80.3	72.21	61.6	64.61	67.79	59.37	58.22	63.53	48.5	0.822545	20239	136485	TNSPSISPSMLSN			PXX[S/T]P
B9EJ80	Pdzd8	964;968	PDZ domain containing 8	K.HTPNT#S#DNEGSDTEVCGSNSPSK.R	1	15.3	14.51	14.24	16.16	14.36	12.77	14.6	9.54	5.29	11.5	0.82573	107368	127739	EPSPKHTPNTSDN;KHTPNTSDNEGSD			PXX[S/T]P
Q8BI71	Exoc3l1	710	Exocyst complex component 3-like protein	R.QAALSSLQAGPPPS#PSTGRR.A	3	116.31	98.68	111.87	67.66	90.25	105.12	81.76	68.71	109.06	78.5	0.829027	277978	81204	QAGPPPSPSTGRR	ERK	P[S/T]P	PXX[S/T]P
Q9CZJ2	Hspa12b	42;46	Heat shock 70 kDa protein 12B	R.TQESCGIAPLT#PSQS#PKPEAR.A	3	92.84	65.78	88.48	44.43	62.56	66.81	69.11	66.8	69.88	58	0.829136	72630	76119	CGIAPLTPSQSPK;PLTPSQSPKPEAR	ERK		PXX[S/T]P
P00520	Abl1	803;807	Tyrosine-protein kinase ABL1	K.DTESSPGS#S#PPSLTPK.L	1	37.75	42.57	41.7	33.32	38.97	39.3	35.04	28.63	29.65	20	0.829837	11350	122673	FKDTESSPGSSPP;ESSPGSSPPSLTP			PXX[S/T]P
Q9EPC1	Parva	14;19	Alpha-parvin	K.S#PTPKS#PPSR.K	1	67.34	61.92	62.04	51.5	55.38	60.91	59.37	53.44	44.47	42	0.829936	57342	42330	SPLVPKSPTPKSP;KSPTPKSPPSRKK	ERK	P[S/T]P	PXX[S/T]P
P27546	Map4	667	Microtubule-associated protein 4	K.EPPPS#PEKK.A	9	703.97	870.68	664.11	614.97	555.87	776.16	853.6	543.03	646.93	579	0.830926	17758	117429	NKEPPPSPEKKAK	ERK	P[S/T]P	PXX[S/T]P
A2AJI0	Map7d1	548;552	MAP7 domain-containing protein 1	K.EPAAPASPAPS#PVPS#PTPAQPQK.E	4	118.35	132.54	101.7	99.97	114.87	143.44	93.44	105.93	104.82	71	0.832207	245877	93276	PASPAPSPVPSPT;APSPVPSPTPAQP		P[S/T]P	PXX[S/T]P
A2AJI0	Map7d1	552	MAP7 domain-containing protein 1	K.EPAAPAS#PAPSPVPS#PTPAQPQK.E	3	62.23	81.26	49.83	62.61	73.84	92.35	49.64	60.12	52.94	36.5	0.832514	245877	93276	APSPVPSPTPAQP		P[S/T]P	PXX[S/T]P
D3Z656	Synj1	1089	Synaptojanin-1	R.TS#PCQSPTVPEYSAPSLPIRPSR.A	1	21.43	18.38	10.17	15.15	21.54	14.74	21.41	18.13	16.94	14.5	0.83258	104015	176333	SSSPRTSPCQSPT			PXX[S/T]P
Q9Z0W3	Nup160	1123	Nuclear pore complex protein Nup160	R.LIRPEYAWIVQPASGAVSDRPGAS#PK.R	3	193.85	92.87	160.69	74.72	123.07	142.46	78.84	78.26	195.88	102	0.833496	59015	158232	SDRPGASPKRNHD			PXX[S/T]P
Q60876	Eif4ebp1	64;69	Eukaryotic translation initiation factor 4E-binding protein 1	R.NS#PVAKT#PPK.D	2	127.53	149.95	62.04	87.85	163.07	61.9	210.24	117.39	87.88	135	0.833727	13685	12325	LMECRNSPVAKTP;NSPVAKTPPKDLP			PXX[S/T]P
Q9CZJ2	Hspa12b	25	Heat shock 70 kDa protein 12B	R.SPVPS#PPGS#PR.T	5	518.28	367.62	389.51	280.72	332.29	331.09	344.56	443.77	490.23	343.5	0.834087	72630	76119	ERSPVPSPPGSPR		P[S/T]P	PXX[S/T]P
Q8BLK9	Rps6kc1	448	Ribosomal protein S6 kinase delta-1	R.VCLQQPSAS#PQGGSSFESR.G	2	30.61	31.93	26.44	29.28	26.67	22.6	30.17	24.81	30.71	18	0.834186	320119	115712	LQQPSASPQGGSS			PXX[S/T]P
A6H8H2	Dennd4c	1087	DENN domain-containing protein 4C	K.TS#PPHVTR.T	1	22.45	19.35	22.37	13.13	19.49	19.65	17.52	21	14.82	11.5	0.834211	329877	211458	LTCPKTSPPHVTR			PXX[S/T]P
Q6PDG5	Smarcc2	304;306	SWI/SNF complex subunit SMARCC2	K.RSPS#PS#PTPEAK.K	5	440.74	399.55	247.13	386.75	391.77	287.87	368.89	396.06	420.35	308.5	0.835224	68094	132604	KRKRSPSPSPTPE;KRSPSPSPTPEAK		P[S/T]P	PXX[S/T]P
Q64314	Cd34	343	Hematopoietic progenitor cell antigen CD34	R.LGEDPYYTENGGGQGYSSGPGAS#PETQGK.A	3	111.21	94.81	73.22	66.65	127.17	97.27	91.49	91.62	79.41	61.5	0.835271	12490	40983	SSGPGASPETQGK			PXX[S/T]P
Q80T85	Dcaf5	799	DDB1- and CUL4-associated factor 5	R.AEEPPAS#PGPK.A	1	160.18	118.99	154.59	90.88	121.02	120.84	121.66	124.07	106.94	94	0.836408	320808	103676	AEEPPASPGPKAS	ERK		PXX[S/T]P
Q3TQI7		261	Uncharacterized protein C9orf78 homolog	R.VGDTEKPEPERS#PPNR.K	2	130.59	147.05	86.45	142.38	139.48	140.49	117.77	115.48	94.23	93	0.836767	227707	33544	KPEPERSPPNRKR			PXX[S/T]P
Q6KCD5	Nipbl	274	Nipped-B-like protein	R.NAASFPLRS#PQPVCSPAGSDGTPK.G	2	34.69	34.83	38.65	18.18	25.64	38.32	33.09	32.45	20.12	26.5	0.837709	71175	315450	ASFPLRSPQPVCS			PXX[S/T]P
Q61140	Bcar1	643	Breast cancer anti-estrogen resistance protein 1	K.ASSIQSRPLPS#PPK.F	3	459.11	471.14	608.17	310.01	412.29	529.55	292	335.93	388.58	243	0.838358	12927	94285	QSRPLPSPPKFTS		P[S/T]P	PXX[S/T]P
Q925J9	Med1	1158	Mediator of RNA polymerase II transcription subunit 1	K.NSSQTGGKPGSS#PITK.H	2	383.61	387.94	393.58	310.01	346.65	433.27	340.66	289.17	253.06	221	0.838377	19014	167141	GGKPGSSPITKHG			PXX[S/T]P
F7BJK1	Pcdh1	801	Protein Pcdh1 (Fragment)	R.IHLPLNYPPGS#PDLGR.H	8	180.58	151.89	224.76	109.06	129.22	157.2	99.28	118.34	157.76	120.5	0.839264	NA	116519	LNYPPGSPDLGRH	ERK		PXX[S/T]P
P97496	Smarcc1	327;329	SWI/SNF complex subunit SMARCC1	K.RKPS#PS#PPPPTATESR.K	6	425.44	425.67	343.75	396.85	408.18	400.85	318.28	348.34	389.64	252	0.83946	20588	122890	SRKRKPSPSPPPP;KRKPSPSPPPPTA		P[S/T]P	PXX[S/T]P
Q6NZR5	Skiv2l	242;244	Protein Skiv2l	R.GDNASPS#PS#GTPLVR.A	1	33.67	21.28	15.26	20.2	32.82	14.74	29.2	21	24.35	27	0.839718	108077	137524	GDNASPSPSGTPL;NASPSPSGTPLVR		P[S/T]P	PXX[S/T]P
A2BH40	Arid1a	699;703	AT-rich interactive domain-containing protein 1A	R.GPSPS#PVGS#PASVAQSR.S	1	58.15	59.98	32.54	49.48	72.82	40.28	68.13	53.44	39.18	41	0.839901	93760	242092	IRGPSPSPVGSPA;SPSPVGSPASVAQ		P[S/T]P	PXX[S/T]P
Q6P5E8	Dgkq	26	Diacylglycerol kinase theta	R.LGSPAGS#PVLGISGR.T	1	49.99	33.86	58.99	25.24	22.56	48.14	21.41	25.77	50.82	29	0.840578	110524	102254	LGSPAGSPVLGIS			PXX[S/T]P
Q9Z266	Snapin	133	SNARE-associated protein Snapin	R.AM*LDSGVYPPGS#PSK.-	7	284.65	332.79	246.12	302.94	285.11	325.2	306.6	289.17	181.06	140.5	0.840851	20615	14904	GVYPPGSPSKxxx	ERK		PXX[S/T]P
Q8CHP6	Phc3	607;614	Polyhomeotic-like protein 3	R.M*DRT#PPPPTLS#PAAVTVGR.G	6	322.4	287.33	216.62	261.54	299.47	227.93	265.72	255.77	313.41	211	0.841135	241915	105353	CARMDRTPPPPTL;PPPPTLSPAAVTV			PXX[S/T]P
A2AIX1	Sec16a	2053	Protein Sec16a	K.SPDPEM*VPRGS#PVR.H	7	564.19	543.69	703.77	395.84	396.9	650.4	370.83	411.33	512.46	296.5	0.84351	227648	256473	EMVPRGSPVRHSP			PXX[S/T]P
E9Q6R7	Utrn	1405	Protein Utrn	R.SQPPTS#PEGR.A	3	639.69	528.21	793.27	355.45	381.52	479.45	379.59	400.83	764.46	386.5	0.843623	22288	392706	RSQPPTSPEGRAT	ERK		PXX[S/T]P
Q62093	Srsf2	206;208;212	Serine/arginine-rich splicing factor 2	R.S#KS#PPKS#PEEEGAVSS.-	1	53.05	62.88	23.39	61.6	75.89	32.42	43.8	59.17	56.12	40	0.846179	20382	25476	SKSRSRSKSPPKS;SRSRSKSPPKSPE;SKSPPKSPEEEGA	ERK		PXX[S/T]P
Q7TQD2	Tppp	15;19	Tubulin polymerization-promoting protein	K.T#PPKS#PGDPAR.A	2	139.77	178.01	140.35	141.37	122.04	166.04	145.02	130.75	117.53	113	0.846576	72948	23575	AKAANKTPPKSPG;NKTPPKSPGDPAR	ERK		PXX[S/T]P
Q61084	Map3k3	355	Mitogen-activated protein kinase kinase kinase 3	K.S#PSAPINWR.R	2	172.42	207.03	120.01	113.1	187.68	156.21	183.96	216.64	190.59	117	0.846745	26406	70776	RNVPTKSPSAPIN			PXX[S/T]P
Q6PGG2	Gmip	440	GEM-interacting protein	R.SLDS#PTSS#PGAGAR.R	6	477.47	423.73	439.35	301.93	413.31	424.43	427.29	364.56	433.05	251.5	0.847598	78816	107545	LDSPTSSPGAGAR			PXX[S/T]P
Q8K2K6	Agfg1	177;181	Arf-GAP domain and FG repeat-containing protein 1	K.GT#PSQS#PVVGR.S	6	504	439.21	438.33	331.21	372.29	399.87	491.53	436.14	417.17	313	0.848046	15463	58043	LHLNKGTPSQSPV;KGTPSQSPVVGRS			PXX[S/T]P
P21981	Tgm2	449	Protein-glutamine gamma-glutamyltransferase 2	K.YPEGS#PEER.E	1	57.13	49.34	36.61	41.4	50.25	35.37	44.77	45.81	65.65	42	0.849676	21817	77061	YKYPEGSPEEREV			PXX[S/T]P
Q6PDH0	Phldb1	951	Pleckstrin homology-like domain family B member 1	R.SS#PPPLPAK.A	1	113.25	139.31	123.06	105.02	98.46	134.6	98.31	118.34	103.76	78.5	0.851332	102693	150070	AASPRSSPPPLPA			PXX[S/T]P
Q80X50	Ubap2l	487	Ubiquitin-associated protein 2-like	K.STSAPQMS#PGS#SDNQSSSPQPAQQK.L	9	299.95	328.92	289.85	291.83	333.32	352.71	271.56	225.23	202.23	177.5	0.852414	74383	116799	TSAPQMSPGSSDN			PXX[S/T]P
D3Z6Q9	Bin2	443	Bridging integrator 2	R.AS#PDASSNPEPAETR.E	3	98.96	131.57	26.44	108.05	196.91	55.02	135.29	140.29	58.23	66	0.852633	NA	52554	LCSPRASPDASSN			PXX[S/T]P
Q8BTM8	Flna	1459	Filamin-A	K.CSGPGLS#PGMVR.A	8	944.74	460.49	906.15	447.34	499.46	650.4	457.46	544.93	844.93	447.5	0.853627	192176	281222	CSGPGLSPGMVRA			PXX[S/T]P
P97360	Etv6	205	Transcription factor ETV6	R.S#PLDNMSR.R	1	93.86	116.09	82.38	94.92	124.1	79.58	91.49	83.98	91.06	69.5	0.853787	14011	56406	QQRPQRSPLDNMS			PXX[S/T]P
Q3UV08	Ncor1	639;644	Nuclear receptor corepressor 1 (Fragment)	R.SAS#PCRLS#PR.E	1	62.23	44.5	67.12	35.34	37.95	52.07	45.75	41.04	51.88	33.5	0.854141	NA	109109	TAARSASPCRLSP;ASPCRLSPREVSK			PXX[S/T]P
Q3UIA2	Arhgap17	736;739	Rho GTPase-activating protein 17	R.LGEQGPEPGPTPPQTPT#PPS#TPPLAK.Q	2	60.19	63.85	45.77	51.5	56.41	64.84	75.92	45.81	38.12	45.5	0.854301	70497	92202	TPPQTPTPPSTPP;QTPTPPSTPPLAK	ERK	P[S/T]P	PXX[S/T]P
Q6PGG2	Gmip	436;440	GEM-interacting protein	R.SLDS#PTSS#PGAGAR.R	7	547.87	500.16	517.66	359.49	443.05	508.92	484.71	476.22	494.46	298.5	0.854701	78816	107545	ESRSLDSPTSSPG;LDSPTSSPGAGAR			PXX[S/T]P
O88907	Pias1	487;488	E3 SUMO-protein ligase PIAS1	K.RTCPSLSPT#S#PLSNK.G	1	55.09	48.37	58.99	33.32	50.25	51.09	51.59	37.22	38.12	34	0.856805	56469	71618	CPSLSPTSPLSNK;PSLSPTSPLSNKG	ERK		PXX[S/T]P
Q91W39	Ncoa5	29;34	Nuclear receptor coactivator 5	R.DRS#PIRGS#PR.R	3	250.98	303.77	143.4	293.85	283.06	172.92	292.97	269.13	262.58	186	0.858004	228869	65319	DTRRDRSPIRGSP;RSPIRGSPRREPR			PXX[S/T]P
P62257	Ube2h	65	Ubiquitin-conjugating enzyme E2 H	K.S#PSIGFMNK.I	1	115.29	143.18	85.43	98.96	165.12	107.09	111.93	149.83	87.88	81	0.858165	22214	20655	DKYPFKSPSIGFM			PXX[S/T]P
Q9DB52	Fam122a	144	Protein FAM122A	K.RIDFIPVSPAPS#PTR.G	4	156.1	180.91	106.79	164.6	178.45	126.74	202.45	159.38	110.12	108.5	0.858305	68034	30270	PVSPAPSPTRGIG		P[S/T]P	PXX[S/T]P
Q922M7		189;193	Ashwin	K.S#PPLS#PVGTTPVK.L	2	207.11	233.15	212.55	227.2	210.25	242.67	207.32	163.19	126	122.5	0.858402	98404	26031	PSGPVKSPPLSPV;VKSPPLSPVGTTP	ERK		PXX[S/T]P
Q9WTQ5	Akap12	270	A-kinase anchor protein 12	K.EPTKPLES#PTSPVSNETTSSFK.K	1	37.75	40.63	33.56	42.41	42.05	48.14	30.17	36.27	15.88	21.5	0.861125	83397	180695	PTKPLESPTSPVS			PXX[S/T]P
Q99JR8	Smarcd2	221	SWI/SNF-related matrix-associated actin-dependent regulator of chromatin subfamily D member 2	K.ADGDNAGTAGTPGGT#PAADK.V	1	20.4	21.28	14.24	18.18	19.49	20.63	15.57	20.04	21.18	14.5	0.862704	83796	59085	AGTPGGTPAADKV			PXX[S/T]P
Q9CSB4	Pard3b	368	Partitioning defective 3 homolog B	R.KPSS#PSLS#PLM*GFGSK.K	4	115.29	105.45	68.14	98.96	86.15	96.28	100.25	115.48	123.88	74	0.864297	72823	132780	PSSPSLSPLMGFG			PXX[S/T]P
A2AIW0	Sdccag3	245	Serologically defined colon cancer antigen 3 homolog	R.ISPASPAGS#PNADFAAHEESLGDR.H	2	32.65	34.83	19.32	34.33	43.07	24.56	30.17	39.13	25.41	17.5	0.865034	68112	48025	PASPAGSPNADFA			PXX[S/T]P
O08539	Bin1	298;304	Myc box-dependent-interacting protein 1	K.GNKSPS#PPPDGS#PAATPEIR.V	8	162.22	233.15	151.53	182.77	212.3	220.07	161.57	183.24	155.64	102	0.865721	30948	64470	KGNKSPSPPPDGS;SPPPDGSPAATPE		P[S/T]P	PXX[S/T]P
E9Q1P8	Irf2bp2	389	Interferon regulatory factor 2-binding protein 2	K.IPITPTSSFVSPPPPTAS#PHSNR.T	1	28.57	26.12	28.48	20.2	25.64	26.53	28.23	23.86	20.12	16.5	0.86652	270110	59292	PPPPTASPHSNRT			PXX[S/T]P
A2BH40	Arid1a	699	AT-rich interactive domain-containing protein 1A	R.GPSPS#PVGSPASVAQSR.S	6	181.6	157.69	86.45	176.71	188.71	121.83	194.66	150.79	136.59	123	0.868534	93760	242092	IRGPSPSPVGSPA		P[S/T]P	PXX[S/T]P
Q9DBX1	Rgcc	97;102	Regulator of cell cycle RGCC	K.LNS#PTNS#SPALLPSAVTPR.K	1	21.43	29.99	25.43	20.2	22.56	28.49	22.39	20.04	20.12	19.5	0.868971	66214	14717	SDEKLNSPTNSSP;NSPTNSSPALLPS			PXX[S/T]P
Q9WV69	Dmtn	90;96	Dematin	K.ST#SPPPS#PEVWAESR.T	3	87.74	115.12	83.39	137.33	100.51	103.16	76.89	74.44	81.53	50	0.871599	13829	45468	CSLSPKSTSPPPS;STSPPPSPEVWAE	ERK	P[S/T]P	PXX[S/T]P
Q62261	Sptbn1	2163;2164;2168	Spectrin beta chain, non-erythrocytic 1	R.TSSKES#S#PVPS#PTLDRK.A	1	41.83	42.57	45.77	22.22	35.9	43.23	31.15	34.36	52.94	29	0.872541	20742	274223	RTSSKESSPVPSP;TSSKESSPVPSPT;ESSPVPSPTLDRK		P[S/T]P	PXX[S/T]P
Q80Y81	Elac2	191;195;200	Zinc phosphodiesterase ELAC protein 2	K.QQPSQS#PRTS#PNRLS#PK.Q	1	49.99	45.47	63.05	32.31	33.84	56	30.17	28.63	57.18	32	0.872564	68626	92719	KQQPSQSPRTSPN;SQSPRTSPNRLSP;TSPNRLSPKQSSD			PXX[S/T]P
E9Q0S6	Tns1	1015	Protein Tns1	R.T#PEEEPLNLEGLVAHR.V	13	544.81	492.42	547.15	398.87	456.39	506.96	539.22	409.42	391.76	371.5	0.872822	21961	201383	TSDPSRTPEEEPL			PXX[S/T]P
Q9Z0H8	Clip2	295	CAP-Gly domain-containing linker protein 2	R.IGFPSTS#PAK.A	2	429.52	435.34	330.53	265.58	343.57	432.29	438.97	591.7	399.17	227.5	0.875665	269713	115910	IGFPSTSPAKAKK			PXX[S/T]P
P17095	Hmga1	36	High mobility group protein HMG-I/HMG-Y	R.KQPPVS#PGTALVGSQK.E	7	715.19	821.34	425.11	746.24	611.25	1138.69	622.92	940.04	546.35	355	0.87626	15361	11614	RKQPPVSPGTALV	ERK		PXX[S/T]P
Q9QYB8	Add2	700	Beta-adducin	K.TESVTSGPLSPEGSPSKS#PSK.K	1	77.54	60.95	60	73.72	73.84	62.88	51.59	83.03	46.59	36.5	0.881201	11519	80642	EGSPSKSPSKKKK			PXX[S/T]P
Q8BJU0	Sgta	82	Small glutamine-rich tetratricopeptide repeat-containing protein alpha	R.APDRT#PPSEEDSAEAER.L	9	306.07	310.54	305.1	238.31	288.19	332.08	327.04	247.18	211.76	225.5	0.881903	52551	34322	PRAPDRTPPSEED			PXX[S/T]P
Q8BP27	Sfr1	67;70	Swi5-dependent recombination DNA repair protein 1 homolog	R.ENPPS#PPT#SPAAPQPR.E	8	215.27	231.21	185.1	199.94	256.4	232.85	222.89	193.73	144	140.5	0.882128	67788	35183	TRENPPSPPTSPA;NPPSPPTSPAAPQ	ERK	P[S/T]P	PXX[S/T]P
Q5HZG4	Taf3	183	Transcription initiation factor TFIID subunit 3	K.RPLDS#PEVEEMPSMK.R	3	178.54	189.62	166.79	136.32	202.04	176.85	146	192.78	166.23	114	0.883454	209361	105115	GKRPLDSPEVEEM			PXX[S/T]P
E9Q238	Kank1	144	Protein Kank1	R.QLLPPPS#PQLPR.H	1	75.5	45.47	75.26	40.39	38.97	65.83	46.72	52.49	69.88	38	0.883566	107351	148254	QLLPPPSPQLPRH	ERK	P[S/T]P	PXX[S/T]P
A2A6P4	Fam104a	62	Protein Fam104a	R.RS#PS#PAAMSER.L	1	56.11	56.11	22.37	50.49	71.79	40.28	54.51	59.17	56.12	42	0.883822	28081	19618	GAAPRRSPSPAAM			PXX[S/T]P
Q9D706	Rpap3	429	RNA polymerase II-associated protein 3	K.AVDNPPRGS#PK.A	5	739.67	875.52	654.95	747.25	879.95	642.54	717.34	856.05	761.28	459.5	0.885168	71919	74096	DNPPRGSPKALKK			PXX[S/T]P
Q9R1E0	Foxo1	284	Forkhead box protein O1	K.ASLQSGQEGPGDS#PGSQFSK.W	3	82.64	89	90.51	78.76	95.38	87.44	73	67.76	67.76	48.5	0.887191	56458	69518	QEGPGDSPGSQFS			PXX[S/T]P
Q9CZJ2	Hspa12b	29	Heat shock 70 kDa protein 12B	R.SPVPS#PPGS#PR.T	1	124.47	83.2	92.55	80.78	93.33	79.58	88.57	104.02	113.29	85.5	0.887971	72630	76119	VPSPPGSPRTQES	ERK		PXX[S/T]P
Q6PDG5	Smarcc2	302;304	SWI/SNF complex subunit SMARCC2	K.RS#PS#PSPTPEAK.K	9	1057.99	1071.91	790.21	1098.66	1085.07	802.68	940.23	1098.46	1056.69	702.5	0.889068	68094	132604	YKKRKRSPSPSPT;KRKRSPSPSPTPE		P[S/T]P	PXX[S/T]P
A2AUK5	Epb4.1l1	546;550	Band 4.1-like protein 1	R.RLPSSPASPS#PKGT#PEK.A	1	36.73	37.73	38.65	23.23	22.56	45.19	36.01	38.17	38.12	23.5	0.891183	13821	98315	SSPASPSPKGTPE;SPSPKGTPEKASE		P[S/T]P	PXX[S/T]P
Q8K4J6	Mkl1	488;492	MKL/myocardin-like protein 1	K.FGSTGS#TPPVS#PTPSER.S	2	62.23	60.95	56.95	51.5	64.61	74.67	64.24	46.76	43.41	37	0.891257	223701	102546	FGSTGSTPPVSPT;GSTPPVSPTPSER	ERK		PXX[S/T]P
E9Q8I9	Fry	1380	Protein furry homolog	R.LLLPGSS#PSSPEDEVK.D	2	73.46	54.18	81.36	41.4	52.3	71.72	41.85	56.31	66.7	44	0.892432	320365	339093	LLLPGSSPSSPED			PXX[S/T]P
F8VPU2	Farp1	427	FERM, RhoGEF and pleckstrin domain-containing protein 1	K.ACTLELGPHQS#PALPK.S	2	345.86	197.35	416.97	193.88	156.91	270.18	224.84	218.55	273.17	187.5	0.893761	223254	118875	ELGPHQSPALPKS			PXX[S/T]P
Q9Z0R4	Itsn1	971;979	Intersectin-1	K.S#TSIDTGPTES#PASLK.R	1	16.32	17.41	17.29	13.13	19.49	16.7	15.57	21	7.41	10	0.893789	16443	194297	PVRKSTSIDTGPT;DTGPTESPASLKR			PXX[S/T]P
G3X9Z4	Pcf11	1518	Cleavage and polyadenylation factor subunit homolog (S. cerevisiae)	K.NELQEPCES#PK.V	2	180.58	189.62	197.3	132.28	177.43	189.62	182.98	191.82	144	109	0.894402	74737	172720	LQEPCESPKVKEE			PXX[S/T]P
Q9QYB5	Add3	677;681	Gamma-adducin	R.TEEVLSPDGS#PSKS#PSK.K	3	298.93	324.09	103.73	325.15	341.52	193.55	362.07	401.78	270	233	0.895156	27360	78777	VLSPDGSPSKSPS;DGSPSKSPSKKKK			PXX[S/T]P
Q6ZPS6	Ankib1	738	Ankyrin repeat and IBR domain-containing protein 1	R.GVAPADS#PDAPR.R	9	1197.76	826.18	1178.71	635.16	894.31	1008.02	633.63	1090.82	1177.39	631.5	0.895474	70797	121876	GVAPADSPDAPRR			PXX[S/T]P
Q9CSB4	Pard3b	364;368	Partitioning defective 3 homolog B	R.KPSS#PSLS#PLM*GFGSK.K	1	33.67	25.15	31.53	22.22	20.51	28.49	25.31	31.49	30.71	21	0.897909	72823	132780	LGRKPSSPSLSPL;PSSPSLSPLMGFG	ERK		PXX[S/T]P
Q99KX1	Mlf2	237	Myeloid leukemia factor 2	R.LAIQGPEDS#PSR.Q	5	365.25	397.61	229.84	372.61	464.59	305.55	402.95	420.87	328.23	216	0.898146	30853	28055	IQGPEDSPSRQSR			PXX[S/T]P
Q9CZJ2	Hspa12b	25;29	Heat shock 70 kDa protein 12B	R.SPVPS#PPGS#PR.T	4	305.05	242.82	241.03	201.96	244.09	178.81	257.93	306.35	292.23	246.5	0.898434	72630	76119	ERSPVPSPPGSPR;VPSPPGSPRTQES	ERK	P[S/T]P	PXX[S/T]P
Q3TTA7	Cblb	484	E3 ubiquitin-protein ligase CBL-B	R.QNSPVTS#PGSS#PLAQR.R	1	30.61	22.25	26.44	15.15	24.61	24.56	23.36	21.95	31.76	22.5	0.900161	208650	109092	VTSPGSSPLAQRR			PXX[S/T]P
Q6PDH0	Phldb1	463	Pleckstrin homology-like domain family B member 1	R.ELPPLS#PSLSR.R	3	243.84	168.33	181.03	143.39	179.48	145.41	229.7	269.13	191.64	147.5	0.902104	102693	150070	RELPPLSPSLSRR	ERK		PXX[S/T]P
Q6P4S8	Ints1	1329	Integrator complex subunit 1	R.DSTEAPKPESS#PEPPPGQGR.T	2	88.76	49.34	79.33	40.39	51.28	79.58	43.8	50.58	92.12	61.5	0.902571	68510	245168	APKPESSPEPPPG			PXX[S/T]P
Q6KCD5	Nipbl	306	Nipped-B-like protein	K.GSRPPLILQSQSLPCSS#PR.D	3	149.98	121.9	71.19	124.2	133.33	83.51	194.66	123.11	126	127	0.903891	71175	315450	QSLPCSSPRDVPP			PXX[S/T]P
Q8BTI8	Srrm2	1269	Serine/arginine repetitive matrix protein 2	K.AAETPAVASCWSGPQVS#PEHK.E	12	497.88	478.88	513.59	460.47	446.13	537.41	446.75	388.42	427.76	313.5	0.904529	75956	294840	WSGPQVSPEHKEL			PXX[S/T]P
P97434	Mprip	221;225	Myosin phosphatase Rho-interacting protein	K.DQPDGTSLS#PAQS#PSQSQPPAACTPR.E	2	59.17	40.63	44.75	63.62	54.36	33.4	38.93	40.08	55.06	31.5	0.906062	26936	116408	PDGTSLSPAQSPS;SLSPAQSPSQSQP			PXX[S/T]P
O08582	Gtpbp1	12	GTP-binding protein 1	R.SRSPVDS#PVPASMFAPEPSSPGAAR.A	6	98.96	101.58	115.94	79.77	92.3	106.11	70.08	98.3	105.88	59.5	0.9074	14904	72301	SRSPVDSPVPASM			PXX[S/T]P
Q8K2Y9	Ccm2	164	Malcavernin	K.TAQDPGIS#PSQSLCAESSR.G	3	76.52	75.46	60	72.71	80	72.7	67.16	64.9	86.82	48.5	0.909314	216527	49917	AQDPGISPSQSLC			PXX[S/T]P
Q8BTM8	Flna	2327	Filamin-A	K.FNEEHIPDSPFVVPVAS#PSGDAR.R	1	9.18	11.61	13.22	11.11	10.26	7.86	7.79	9.54	8.47	7.5	0.910895	192176	281222	FVVPVASPSGDAR			PXX[S/T]P
Q9Z0P4	Palm	145	Paralemmin-1	K.SETLVNAQQT#PLGT#PK.E	9	443.8	455.66	416.97	309	495.36	418.53	454.54	513.44	375.88	295.5	0.911441	18483	41614	QQTPLGTPKENRT			PXX[S/T]P
Q62261	Sptbn1	2168;2170	Spectrin beta chain, non-erythrocytic 1	K.ESSPVPS#PT#LDRK.A	2	115.29	108.35	131.19	89.87	112.81	122.81	70.08	102.12	119.65	67	0.911655	20742	274223	ESSPVPSPTLDRK;SPVPSPTLDRKAK		P[S/T]P	PXX[S/T]P
Q8K2K6	Agfg1	181	Arf-GAP domain and FG repeat-containing protein 1	K.GT#PSQS#PVVGR.S	7	980.45	920.02	998.7	620.01	864.57	917.63	1001.55	1088.91	844.93	598.5	0.912248	15463	58043	KGTPSQSPVVGRS			PXX[S/T]P
Q62261	Sptbn1	2159;2160;2168	Spectrin beta chain, non-erythrocytic 1	R.T#SS#KESSPVPS#PTLDRK.A	1	30.61	21.28	31.53	17.17	23.59	23.58	21.41	17.18	34.94	20	0.912507	20742	274223	AAEQRTSSKESSP;AEQRTSSKESSPV;ESSPVPSPTLDRK		P[S/T]P	PXX[S/T]P
Q9QYB5	Add3	681	Gamma-adducin	R.TEEVLSPDGS#PSKS#PSK.K	7	765.18	788.45	381.38	750.28	897.39	560.01	846.79	989.66	687.17	565	0.913615	27360	78777	DGSPSKSPSKKKK			PXX[S/T]P
P08775	Polr2a	1917	DNA-directed RNA polymerase II subunit RPB1	K.YSPT#SPTYS#PTSPK.Y	1	32.65	19.35	29.49	20.2	26.67	26.53	26.28	24.81	20.12	16.5	0.916346	20020	217176	PTSPTYSPTSPKY			PXX[S/T]P
Q8CFN5	Mef2c	222	Myocyte-specific enhancer factor 2C	R.NS#PGLLVSPGNLNK.N	4	166.3	117.06	60	120.17	187.68	102.18	176.17	152.7	120.7	120.5	0.917649	17260	51278	YGNPRNSPGLLVS			PXX[S/T]P
P37913	Lig1	188	DNA ligase 1	K.S#PESVTLTK.T	6	439.72	463.4	409.85	316.07	366.13	552.15	474.01	520.12	415.05	262.5	0.917896	16881	102290	PSEPTKSPESVTL			PXX[S/T]P
Q9JLM8	Dclk1	332;337	Serine/threonine-protein kinase DCLK1	R.SGKSPS#PSPTS#PGSLR.K	3	125.49	152.85	97.63	122.19	158.97	118.88	128.48	154.6	131.29	110.5	0.918427	13175	84153	RSGKSPSPSPTSP;PSPSPTSPGSLRK	ERK	P[S/T]P	PXX[S/T]P
Q9D4H4	Amotl1	918	Angiomotin-like protein 1	R.LSTAPSNS#PILK.H	2	149.98	141.24	148.48	107.04	135.38	129.69	161.57	154.6	127.06	106.5	0.918824	75723	107950	STAPSNSPILKHP			PXX[S/T]P
Q3TTA7	Cblb	480;484	E3 ubiquitin-protein ligase CBL-B	R.QNSPVTS#PGSS#PLAQR.R	3	139.77	125.77	120.01	109.06	128.2	110.04	141.13	133.61	132.35	102	0.919259	208650	109092	QNSPVTSPGSSPL;VTSPGSSPLAQRR			PXX[S/T]P
Q9Z0P4	Palm	141;145	Paralemmin-1	K.SETLVNAQQT#PLGT#PK.E	12	452.99	506.93	528.84	315.06	495.36	503.03	446.75	522.03	409.76	310	0.919564	18483	41614	LVNAQQTPLGTPK;QQTPLGTPKENRT			PXX[S/T]P
Q8BZ32	Asxl2	434	Putative Polycomb group protein ASXL2	K.S#PKDEGLLEQKPVACAEQESEK.E	2	64.28	52.24	58.99	59.58	56.41	70.74	54.51	46.76	48.71	33.5	0.920872	75302	147107	TMKPIKSPKDEGL			PXX[S/T]P
Q8BP27	Sfr1	70;71	Swi5-dependent recombination DNA repair protein 1 homolog	R.ENPPSPPT#S#PAAPQPR.E	5	205.07	198.32	196.28	171.67	210.25	229.9	174.22	186.1	178.94	139.5	0.921478	67788	35183	NPPSPPTSPAAPQ;PPSPPTSPAAPQP	ERK	P[S/T]P	PXX[S/T]P
Q64096	Mcf2l	971	Guanine nucleotide exchange factor DBS	R.ALEQSHSLPLPT#PSSTSPTK.G	1	23.47	17.41	25.43	12.12	14.36	15.72	15.57	21	30.71	16	0.922884	NA	129113	HSLPLPTPSSTSP		P[S/T]P	PXX[S/T]P
P70255	Nfic	339;343	Nuclear factor 1 C-type	K.SPFNSPS#PQDS#PR.L	1	65.3	54.18	70.17	47.46	56.41	56.98	43.8	54.4	69.88	42	0.922958	18029	48768	SPFNSPSPQDSPR;SPSPQDSPRLSSF		P[S/T]P	PXX[S/T]P
Q9WUD1	Stub1	24	STIP1 homology and U box-containing protein 1	R.LGTGGGGSPDKS#PSAQELK.E	4	467.27	426.63	425.11	518.03	426.64	478.47	355.26	390.33	447.88	261.5	0.923823	56424	34909	GGSPDKSPSAQEL			PXX[S/T]P
Q3TXS7	Psmd1	311;315	26S proteasome non-ATPase regulatory subunit 1	K.TASAVAGKT#PDAS#PEPK.D	4	392.79	206.06	416.97	208.02	212.3	382.18	173.25	165.1	433.05	223	0.924217	70247	105730	SAVAGKTPDASPE;GKTPDASPEPKDQ			PXX[S/T]P
A2AB59	Arhgap27	636	Rho GTPase-activating protein 27	R.QNAASPSLS#PGGLESDLSR.V	3	80.6	82.23	74.24	84.82	102.56	82.53	69.11	59.17	76.23	53.5	0.924523	544817	97049	AASPSLSPGGLES			PXX[S/T]P
P70429	Evl	343;347	Ena/VASP-like protein	R.TPS#VAKS#PEAK.S	1	330.56	208.96	275.61	216.1	232.81	279.02	397.11	317.8	150.35	130	0.926194	14026	44337	LLSRTPSVAKSPE;TPSVAKSPEAKSP			PXX[S/T]P
O88907	Pias1	483;487	E3 SUMO-protein ligase PIAS1	K.RTCPS#LS#PTSPLSNK.G	1	40.81	44.5	52.88	39.38	37.95	51.09	36.99	35.31	34.94	28	0.927617	56469	71618	AKRTCPSLSPTSP;CPSLSPTSPLSNK	ERK		PXX[S/T]P
Q6PDG5	Smarcc2	302;306	SWI/SNF complex subunit SMARCC2	K.RS#PSPS#PTPEAK.K	4	342.8	352.14	244.08	403.92	362.03	276.08	321.2	390.33	349.41	233	0.928156	68094	132604	YKKRKRSPSPSPT;KRSPSPSPTPEAK		P[S/T]P	PXX[S/T]P
O08539	Bin1	296;298;304	Myc box-dependent-interacting protein 1	K.GNKS#PS#PPPDGS#PAATPEIR.V	1	11.22	16.45	8.14	17.17	19.49	16.7	8.76	16.22	7.41	9	0.929617	30948	64470	PEKGNKSPSPPPD;KGNKSPSPPPDGS;SPPPDGSPAATPE		P[S/T]P	PXX[S/T]P
Q7TPV4	Mybbp1a	1253	Myb-binding protein 1A	K.SPAPSNPTLS#PSTPAK.T	1	19.38	14.51	26.44	9.09	18.46	23.58	11.68	17.18	10.59	9	0.929625	18432	152037	PSNPTLSPSTPAK			PXX[S/T]P
Q6PDG5	Smarcc2	304;308	SWI/SNF complex subunit SMARCC2	K.RSPS#PSPT#PEAK.K	1	71.42	81.26	70.17	88.86	67.69	73.69	65.21	78.26	75.18	49	0.930148	68094	132604	KRKRSPSPSPTPE;SPSPSPTPEAKKK		P[S/T]P	PXX[S/T]P
Q62093	Srsf2	208;212;220	Serine/arginine-rich splicing factor 2	K.S#PPKS#PEEEGAVS#S.-	2	98.96	174.14	73.22	150.46	189.73	134.6	113.88	161.29	119.65	74	0.930822	20382	25476	SRSRSKSPPKSPE;SKSPPKSPEEEGA;EEEGAVSS	ERK		PXX[S/T]P
Q5U4C3	Scaf1	676;682	Splicing factor, arginine/serine-rich 19	R.APS#PAPAVS#PK.R	11	1151.85	1421.15	794.28	1296.58	1433.77	985.42	1254.61	1576.59	1318.22	929	0.931643	233208	133842	AEPRAPSPAPAVS;SPAPAVSPKREVL		P[S/T]P	PXX[S/T]P
Q5U4C3	Scaf1	682	Splicing factor, arginine/serine-rich 19	R.APS#PAPAVS#PK.R	2	131.61	164.46	89.5	204.99	179.48	132.63	127.5	155.56	131.29	84	0.933014	233208	133842	SPAPAVSPKREVL			PXX[S/T]P
P59764	Dock4	1640	Dedicator of cytokinesis protein 4	R.RS#PLSYPAVNR.Y	1	47.95	50.31	52.88	38.37	44.1	42.25	50.61	46.76	50.82	41	0.933213	238130	226550	RVIPRRSPLSYPA			PXX[S/T]P
Q9CXL3		52	Uncharacterized protein C7orf50 homolog	K.ETASTLVQEASPELS#PEERR.V	2	40.81	41.6	26.44	40.39	42.05	54.04	38.93	44.85	36	25	0.933443	73212	22168	EASPELSPEERRV			PXX[S/T]P
Q9Z0R4	Itsn1	979	Intersectin-1	K.STSIDTGPTES#PASLK.R	3	76.52	61.92	68.14	46.45	56.41	76.63	79.81	93.53	52.94	43	0.933455	16443	194297	DTGPTESPASLKR			PXX[S/T]P
Q9WUD1	Stub1	20;24	STIP1 homology and U box-containing protein 1	R.LGT#GGGGSPDKS#PSAQELK.E	1	47.95	59.01	63.05	52.51	45.13	56	38.93	57.26	54	32.5	0.93348	56424	34909	GTGGGGSPDKSPS;GGSPDKSPSAQEL			PXX[S/T]P
O70279	Dgcr14	295	Protein DGCR14	K.ELIPQES#PR.V	3	231.59	317.32	126.11	260.53	359.98	248.57	292.97	384.6	217.06	162	0.934497	27886	52604	ELIPQESPRVGGF			PXX[S/T]P
Q99NH0	Ankrd17	1692;1696	Ankyrin repeat domain-containing protein 17	K.SGPS#PLSS#PNGK.L	2	142.83	110.29	153.57	99.97	106.66	152.28	108.04	140.29	105.88	79.5	0.934527	81702	274213	CTKSGPSPLSSPN;GPSPLSSPNGKLT		P[S/T]P	PXX[S/T]P
Q8BTI8	Srrm2	351	Serine/arginine repetitive matrix protein 2	K.SAVRPS#PS#PER.S	3	272.4	263.14	221.71	285.77	258.45	255.44	231.65	253.86	309.17	186	0.934594	75956	294840	AVRPSPSPERSST		P[S/T]P	PXX[S/T]P
Q99NB9	Sf3b1	426	Splicing factor 3B subunit 1	K.VLPPPAGYVPIRT#PARK.L	2	113.25	77.39	137.3	63.62	73.84	109.05	78.84	83.98	95.29	72	0.936215	NA	145816	GYVPIRTPARKLT			PXX[S/T]P
Q5U4C3	Scaf1	518	Splicing factor, arginine/serine-rich 19	R.SGDPAPPDS#PSWEAK.K	3	262.2	263.14	234.93	241.34	287.16	253.48	234.57	311.12	257.29	148	0.936484	233208	133842	DPAPPDSPSWEAK	ERK		PXX[S/T]P
Q9Z0R6	Itsn2	838;843	Intersectin-2	R.TVS#PGSVS#PIHGQGQAVENLK.A	1	43.87	52.24	39.66	29.28	49.23	54.04	55.48	58.22	43.41	31.5	0.93856	NA	188908	AFTRTVSPGSVSP;VSPGSVSPIHGQG			PXX[S/T]P
Q67FY2	Bcl9l	972;986	B-cell CLL/lymphoma 9-like protein	K.SPQVLSSSLGVRS#PT#GSPSR.L	2	67.34	76.43	43.73	77.75	87.17	58.95	93.44	59.17	58.23	61.5	0.938895	80288	156680	PPGPLKSPQVLSS;LGVRSPTGSPSRL			PXX[S/T]P
P68404-2	Prkcb	641	Isoform Beta-II of Protein kinase C beta type	R.HPPVLT#PPDQEVIR.N	7	354.02	237.02	303.07	265.58	292.29	331.09	244.3	282.49	324	178.5	0.939581	NA	NA	RHPPVLTPPDQEV			PXX[S/T]P
Q8CGB6	Tenc1	820;825	Tensin-like C1 domain-containing phosphatase	R.GYPS#PGAHS#PR.A	2	80.6	55.14	70.17	63.62	72.82	64.84	62.29	60.12	60.35	56	0.939682	209039	152013	EGRGYPSPGAHSP;PSPGAHSPRAGSV		P[S/T]P	PXX[S/T]P
Q60598	Cttn	401;407;417	Src substrate cortactin	K.KQT#PPASPS#PQPIEDRPPSS#PIYEDAAPFK.A	1	19.38	23.22	20.34	21.21	20.51	26.53	21.41	18.13	19.06	13	0.940082	13043	61250	ARAKKQTPPASPS;TPPASPSPQPIED;IEDRPPSSPIYED	ERK	P[S/T]P	PXX[S/T]P
Q925H1	Trps1	1081	Zinc finger transcription factor Trps1	K.HPNYS#PPGSPIEK.Y	1	157.12	178.97	202.38	130.26	152.81	204.36	126.53	154.6	186.35	109.5	0.9423	NA	141035	AKHPNYSPPGSPI			PXX[S/T]P
Q91WG5	Prkag2	143	5'-AMP-activated protein kinase subunit gamma-2	K.ESSPNSNPSTS#PGGIR.F	4	138.75	164.46	153.57	132.28	143.58	154.25	148.92	172.74	140.82	97	0.942548	108099	62949	NSNPSTSPGGIRF			PXX[S/T]P
Q62219	Tgfb1i1	186	Transforming growth factor beta-1-induced transcript 1 protein	R.VQNHLPASGPPQPPAAS#PTR.E	4	90.8	65.78	63.05	78.76	90.25	65.83	74.95	57.26	90	70.5	0.942968	21804	50101	PQPPAASPTREGC			PXX[S/T]P
E9Q3G8	Nup153	210	Protein Nup153	K.NTSLPPLWS#PEAER.S	4	92.84	93.84	84.41	88.86	112.81	80.56	93.44	106.89	75.18	62	0.942991	218210	152008	SLPPLWSPEAERS			PXX[S/T]P
B1ART1	Vps13d	2074	Protein Vps13d	K.ESVPSAS#PAGTPK.H	3	245.88	185.75	272.56	143.39	193.84	272.15	139.18	197.55	265.76	144	0.943186	NA	487329	ESVPSASPAGTPK			PXX[S/T]P
Q60596	Xrcc1	446;452	DNA repair protein XRCC1	K.TQAAGPS#SPPRPPT#PK.E	3	288.73	305.71	268.49	272.64	312.8	340.92	234.57	279.62	342	195	0.944603	22594	68971	QAAGPSSPPRPPT;SPPRPPTPKETKA	ERK	P[S/T]P	PXX[S/T]P
Q922M7		193	Ashwin	K.S#PPLS#PVGTTPVK.L	1	133.65	153.82	143.4	153.49	151.79	196.5	145.02	131.7	85.76	80	0.94589	98404	26031	VKSPPLSPVGTTP	ERK		PXX[S/T]P
Q9DCT6	Bap18	96	Chromatin complexes subunit BAP18	K.VYEDSGIPLPAES#PKK.G	5	570.31	545.63	388.5	403.92	752.78	609.14	819.53	615.56	260.47	372.5	0.945929	104457	17996	IPLPAESPKKGPK			PXX[S/T]P
Q8BP27	Sfr1	71	Swi5-dependent recombination DNA repair protein 1 homolog	R.ENPPSPPT#S#PAAPQPR.E	4	180.58	197.35	174.93	200.95	233.83	197.48	177.14	177.51	154.59	114	0.946227	67788	35183	PPSPPTSPAAPQP	ERK		PXX[S/T]P
Q3U1M7	Zmynd8	544	Protein Zmynd8	K.ELSESVQQQSAPVPLIS#PK.R	1	31.63	33.86	35.6	26.25	33.84	32.42	35.04	32.45	27.53	25	0.947206	228880	129555	APVPLISPKRQIR			PXX[S/T]P
Q922M7		189	Ashwin	K.S#PPLSPVGTTPVK.L	4	312.19	359.88	349.85	391.8	366.13	413.62	342.61	292.03	196.94	196.5	0.948368	98404	26031	PSGPVKSPPLSPV			PXX[S/T]P
Q05D44	Eif5b	1164	Eukaryotic translation initiation factor 5B	K.IEPIPGES#PK.M	2	178.54	140.28	184.08	143.39	155.89	138.53	127.5	175.6	186.35	100	0.949862	226982	137616	EPIPGESPKMFGR			PXX[S/T]P
O08539	Bin1	304	Myc box-dependent-interacting protein 1	K.SPSPPPDGS#PAATPEIR.V	9	383.61	486.62	367.14	418.06	526.13	427.38	448.7	490.54	337.76	291	0.949953	30948	64470	SPPPDGSPAATPE			PXX[S/T]P
Q8CJ19	Mical3	1171	Protein-methionine sulfoxide oxidase MICAL3	K.QVGVFSPARS#PGTEEAK.S	1	67.34	65.78	74.24	65.64	68.71	75.65	49.64	77.3	51.88	43.5	0.951322	194401	223721	VFSPARSPGTEEA			PXX[S/T]P
Q5SXY1	Specc1	355;365	Cytospin-B	K.GS#PTGSSPNNAS#ELSLASLTEK.I	2	110.19	103.51	105.77	78.76	97.43	129.69	115.82	112.61	104.82	69	0.952153	NA	118101	FKSSKGSPTGSSP;SSPNNASELSLAS			PXX[S/T]P
E9Q0S6	Tns1	1599	Protein Tns1	K.YSM*PDNS#PETR.A	11	536.65	506.93	640.71	457.44	571.25	571.8	474.98	506.76	391.76	367	0.953856	21961	201383	YSMPDNSPETRAK			PXX[S/T]P
Q3TXS7	Psmd1	315	26S proteasome non-ATPase regulatory subunit 1	K.TASAVAGKT#PDAS#PEPK.D	2	442.78	339.57	643.77	275.67	232.81	349.76	240.41	221.41	678.7	345.5	0.954825	70247	105730	GKTPDASPEPKDQ			PXX[S/T]P
Q91XE9	Creb3l3	156;157;168;170	Cyclic AMP-responsive element-binding protein 3-like protein 3	R.TQVQESSVAIDLDMWS#T#DTLYPEEPAGS#PS#RFNLTVK.E	1	8.16	19.35	15.26	10.1	17.43	13.75	10.71	14.32	10.59	13	0.955652	208677	52145	IDLDMWSTDTLYP;DLDMWSTDTLYPE;PEEPAGSPSRFNL;EPAGSPSRFNLTV			PXX[S/T]P
O08539	Bin1	296;304	Myc box-dependent-interacting protein 1	K.GNKS#PSPPPDGS#PAATPEIR.V	5	170.38	203.16	169.84	194.89	219.48	205.34	178.12	180.37	160.94	120.5	0.956711	30948	64470	PEKGNKSPSPPPD;SPPPDGSPAATPE		P[S/T]P	PXX[S/T]P
Q6P9J5	Kank4	639	KN motif and ankyrin repeat domain-containing protein 4	K.ETPAPPPST#PPPPPPPPPEISPSTSLK.S	1	18.36	9.67	12.2	23.23	21.54	8.84	13.63	10.5	8.47	9	0.957991	242553	110404	PAPPPSTPPPPPP	ERK		PXX[S/T]P
O08784	Tcof1	853;860	Treacle protein	R.NSS#PAVPAPT#PEGVQAVNTTK.K	2	28.57	29.99	30.51	35.34	33.84	26.53	28.23	26.72	22.23	21	0.957992	21453	135001	SVNRNSSPAVPAP;PAVPAPTPEGVQA		P[S/T]P	PXX[S/T]P
D0QMC3	Mndal	232	Myeloid cell nuclear differentiation antigen-like protein	K.DEDCLQTPPKPPPT#PPSSSLNK.K	6	198.95	194.45	264.42	157.53	191.78	274.11	127.5	169.87	185.29	137	0.957994	100040462	60526	PPKPPPTPPSSSL	ERK	P[S/T]P	PXX[S/T]P
Q9QYB8	Add2	696	Beta-adducin	K.TESVTSGPLSPEGS#PSK.S	7	210.17	259.27	225.78	188.83	253.32	240.71	206.34	276.76	255.17	152	0.958008	11519	80642	PLSPEGSPSKSPS			PXX[S/T]P
Q6PDH0	Phldb1	445	Pleckstrin homology-like domain family B member 1	R.TLQPPES#PR.L	3	242.82	234.12	214.59	203.98	228.71	200.43	276.42	311.12	220.23	173	0.958443	102693	150070	TLQPPESPRLGRR	ERK		PXX[S/T]P
Q9QXS1-3	Plec	1295	Isoform PLEC-1A of Plectin	K.AQLEPVAS#PAK.K	3	531.55	273.78	523.76	229.22	330.24	484.36	330.93	411.33	505.05	274	0.95889	NA	NA	QLEPVASPAKKPK			PXX[S/T]P
Q9CQ20	Mid1ip1	71	Mid1-interacting protein 1	R.TTPAPS#PGSANESFFAPSR.D	1	31.63	41.6	27.46	51.5	40	40.28	27.25	38.17	34.94	21.5	0.959648	68041	20356	RTTPAPSPGSANE		P[S/T]P	PXX[S/T]P
P70268	Pkn1	536;540	Serine/threonine-protein kinase N1	R.LIPSAVATGTFS#PNAS#PGAEIR.H	1	10.2	9.67	11.19	7.07	11.28	9.82	9.73	12.41	8.47	6.5	0.962129	320795	104411	VATGTFSPNASPG;TFSPNASPGAEIR			PXX[S/T]P
Q8BP27	Sfr1	67;71	Swi5-dependent recombination DNA repair protein 1 homolog	R.ENPPS#PPTS#PAAPQPR.E	5	287.71	317.32	319.34	292.84	367.16	319.3	289.08	290.12	262.58	191.5	0.963556	67788	35183	TRENPPSPPTSPA;PPSPPTSPAAPQP	ERK	P[S/T]P	PXX[S/T]P
Q8CIN4	Pak2	154	Serine/threonine-protein kinase PAK 2	K.DGFPSGT#PALNTK.G	10	1226.33	1264.43	1301.77	1035.04	1326.08	1218.27	1289.65	1316.05	1282.22	840.5	0.964523	224105	57930	DGFPSGTPALNTK			PXX[S/T]P
Q67FY2	Bcl9l	972	B-cell CLL/lymphoma 9-like protein	K.S#PQVLSSSLGVR.S	1	23.47	22.25	20.34	22.22	27.69	14.74	29.2	24.81	18	19.5	0.965114	80288	156680	PPGPLKSPQVLSS			PXX[S/T]P
H7BX95	Srsf1	234;238	Serine/arginine-rich-splicing factor 1	R.GS#PRYS#PR.H	3	254.04	442.11	102.72	433.2	441	159.16	404.9	501.03	366.35	281.5	0.965977	NA	28329	PRRSRGSPRYSPR;RGSPRYSPRHSRS			PXX[S/T]P
A2AJI0	Map7d1	544;548	MAP7 domain-containing protein 1	K.EPAAPAS#PAPS#PVPSPTPAQPQK.E	4	84.68	97.71	100.68	67.66	99.48	105.12	70.08	108.8	88.94	64	0.966007	245877	93276	EPAAPASPAPSPV;PASPAPSPVPSPT	ERK	P[S/T]P	PXX[S/T]P
Q6PAL7	Ahdc1	1394;1396	AT-hook DNA-binding motif-containing protein 1	K.AYSPT#CS#PTLGFK.E	1	30.61	26.12	38.65	25.24	23.59	29.47	23.36	19.09	40.23	20.5	0.970078	230793	168081	QKAYSPTCSPTLG;AYSPTCSPTLGFK			PXX[S/T]P
Q9D1F4	Akt1s1	204;213	Proline-rich AKT1 substrate 1	R.SS#DEENGPPSS#PDLDR.I	5	143.85	193.49	126.11	151.47	163.07	106.11	233.6	161.29	208.59	159	0.970267	67605	27483	RTEARSSDEENGP;ENGPPSSPDLDRI	ERK		PXX[S/T]P
Q9WU42	Ncor2	1929	Nuclear receptor corepressor 2	R.VDAGHAFLTKPPAREPASS#PSK.S	1	124.47	91.91	122.04	89.87	107.69	123.79	115.82	103.07	103.76	74	0.970561	20602	269807	AREPASSPSKSSE			PXX[S/T]P
Q9QYB5	Add3	677	Gamma-adducin	R.TEEVLSPDGS#PSK.S	6	511.14	536.92	338.66	552.36	609.2	403.8	617.08	717.67	463.76	366.5	0.97061	27360	78777	VLSPDGSPSKSPS			PXX[S/T]P
Q8R1S4	Mtss1	262;265	Metastasis suppressor protein 1	K.GSDYSWSYQT#PPS#SPSTTMSR.K	2	36.73	24.19	28.48	23.23	27.69	29.47	32.12	40.08	28.59	27	0.971192	211401	82408	YSWSYQTPPSSPS;SYQTPPSSPSTTM	ERK		PXX[S/T]P
Q6ZPJ0	Tex2	265;271	Testis-expressed sequence 2 protein	K.TAPSS#PLTSPS#DTR.S	2	80.6	73.52	76.28	110.07	71.79	73.69	76.89	67.76	67.76	54.5	0.971224	21763	125226	SKTAPSSPLTSPS;SPLTSPSDTRSFF	ERK		PXX[S/T]P
Q62261	Sptbn1	2163;2170	Spectrin beta chain, non-erythrocytic 1	K.ES#SPVPSPT#LDRK.A	1	84.68	73.52	88.48	70.69	67.69	98.25	63.27	66.8	110.12	52.5	0.976296	20742	274223	RTSSKESSPVPSP;SPVPSPTLDRKAK	ERK	P[S/T]P	PXX[S/T]P
Q8CJ19	Mical3	1276	Protein-methionine sulfoxide oxidase MICAL3	K.S#PIRFQPVPAK.T	1	144.87	178.01	282.73	115.12	123.07	284.92	109.01	125.02	130.23	91	0.976446	194401	223721	IPSPTKSPIRFQP			PXX[S/T]P
P49586	Pcyt1a	343;350	Choline-phosphate cytidylyltransferase A	K.TS#PSSS#PASLSR.C	8	437.68	441.15	448.5	333.23	449.21	474.54	445.78	533.48	448.93	299.5	0.976631	13026	41667	PFSGKTSPSSSPA;PSSSPASLSRCRA			PXX[S/T]P
G5E8L8	Map3k2	344;349	Mitogen activated protein kinase kinase kinase 2	R.GSDIDNPTLTVTDIS#PPSRS#PR.A	1	12.24	7.74	8.14	15.15	10.26	10.81	9.73	8.59	7.41	8	0.977102	26405	69684	LTVTDISPPSRSP;ISPPSRSPRAPTN			PXX[S/T]P
Q80TI0	Gramd1b	274	GRAM domain-containing protein 1B	K.SSIETKPDAS#PQLPK.K	3	344.84	242.82	365.11	279.71	282.04	331.09	220.94	266.26	357.88	198.5	0.979108	235283	85355	ETKPDASPQLPKK			PXX[S/T]P
Q8K327	Champ1	434	Chromosome alignment-maintaining phosphoprotein 1	K.KPSSS#PDLWK.V	2	456.05	353.11	501.38	367.57	451.26	430.32	325.09	407.51	408.7	278.5	0.979513	101994	87561	LKKPSSSPDLWKV			PXX[S/T]P
P14873	Map1b	1253;1260	Microtubule-associated protein 1B	K.S#PSLSPSPPS#PIEK.T	1	55.09	60.95	54.92	80.78	80	54.04	55.48	51.53	41.29	37	0.980352	17755	270255	SPAKSPSLSPSPP;LSPSPPSPIEKTP	ERK	P[S/T]P	PXX[S/T]P
Q62261	Sptbn1	2164;2170	Spectrin beta chain, non-erythrocytic 1	K.ESS#PVPSPT#LDRK.A	33	2930.13	2683.64	3669.36	2019.59	2780.36	3195.01	2169.53	3010.98	3239.95	1932.5	0.980503	20742	274223	TSSKESSPVPSPT;SPVPSPTLDRKAK		P[S/T]P	PXX[S/T]P
O88874	Ccnk	325;329	Cyclin-K	K.KPS#PQPS#PPRQAK.R	5	520.32	445.02	743.43	368.58	455.36	671.03	348.45	324.48	568.58	313.5	0.982403	NA	61363	QQPKKPSPQPSPP;KPSPQPSPPRQAK		P[S/T]P	PXX[S/T]P
Q8VBT6	Apobr	484	Apolipoprotein B receptor	K.GQEETSGAPDLS#PER.V	6	366.27	395.68	284.76	289.81	310.75	502.05	574.26	559.25	278.47	198	0.983447	171504	102705	SGAPDLSPERVLS			PXX[S/T]P
Q8K3A9	Mepce	188;192	7SK snRNA methylphosphate capping enzyme	R.ALNAET#PKSS#PLPAK.G	1	87.74	91.91	86.45	79.77	104.61	102.18	77.87	86.85	112.23	57	0.983802	231803	72050	RALNAETPKSSPL;AETPKSSPLPAKG			PXX[S/T]P
Q8CE72		2987	Uncharacterized protein C5orf42 homolog	R.NPFCPTSS#PFYM*TSRQIRQR.Q	1	135.69	158.66	140.35	136.32	148.71	151.3	146.97	205.19	142.94	88	0.985035	73692	358550	PFCPTSSPFYMTS			PXX[S/T]P
Q6ZQ58	Larp1	494;498;503	La-related protein 1	K.ETES#APGS#PRAVT#PVPTK.T	1	55.09	64.82	121.02	48.47	46.15	86.46	36.01	50.58	54	30.5	0.986552	73158	121125	YQKETESAPGSPR;TESAPGSPRAVTP;GSPRAVTPVPTKT	ERK		PXX[S/T]P
Q9QXL1	Kif21b	1239;1243	Kinesin-like protein KIF21B	R.STDMGFT#PPSS#PPTRPR.N	1	18.36	21.28	25.43	14.14	19.49	22.6	21.41	21.95	21.18	10.5	0.988269	16565	186180	STDMGFTPPSSPP;GFTPPSSPPTRPR	ERK		PXX[S/T]P
Q9JJZ6	Klf13	284;288	Krueppel-like factor 13	R.SDASSPTIS#PASS#P.-	1	14.28	18.38	21.36	16.16	15.38	20.63	13.63	10.5	18	13.5	0.988671	50794	31136	ASSPTISPASSP;TISPASSP			PXX[S/T]P
Q05860-5	Fmn1	461	Isoform 5 of Formin-1	K.SPDQS#PTEQDDRTPGR.L	2	64.28	69.65	48.82	52.51	75.89	91.37	58.4	90.66	75.18	37	0.989005	NA	NA	PKSPDQSPTEQDD			PXX[S/T]P
Q7TSH6	Scaf4	1161	Protein Scaf4	K.GEAMATVVKPEES#PAEVT#SPVGPEK.D	1	17.34	20.32	20.34	19.19	30.77	18.67	15.57	20.04	13.76	11	0.99137	224432	129056	VVKPEESPAEVTS			PXX[S/T]P
Q99MI1	Erc1	14;21	ELKS/Rab6-interacting/CAST family member 1	K.VEPS#SQSPGRS#PR.L	1	17.34	14.51	10.17	13.13	16.41	12.77	19.47	24.81	15.88	14	0.994035	111173	128331	VGKVEPSSQSPGR;SQSPGRSPRLPRS			PXX[S/T]P
Q62261	Sptbn1	2164;2168	Spectrin beta chain, non-erythrocytic 1	K.ESS#PVPS#PTLDRK.A	20	1544.64	1533.37	1945.54	1183.48	1549.66	1835.27	1217.62	1723.56	1702.56	1084	0.994286	20742	274223	TSSKESSPVPSPT;ESSPVPSPTLDRK		P[S/T]P	PXX[S/T]P
Q9R0L6	Pcm1	65;68	Pericentriolar material 1 protein	K.RVTNAIS#PES#SPGVGR.R	1	37.75	34.83	46.78	33.32	36.92	35.37	35.04	37.22	37.06	27.5	0.996177	18536	228847	RVTNAISPESSPG;NAISPESSPGVGR			PXX[S/T]P
Q9JLV1	Bag3	274	BAG family molecular chaperone regulator 3	R.AAS#PFRS#PVR.G	7	1286.52	1197.67	1372.96	1200.65	1421.46	1258.55	1662.43	1277.88	815.28	894	0.996624	29810	61860	AASPFRSPVRGAS			PXX[S/T]P
Q62417	Sorbs1	55;58	Sorbin and SH3 domain-containing protein 1	R.GTPSSS#PVS#PQESPK.H	4	200.99	233.15	236.96	254.47	293.32	292.78	206.34	173.69	132.35	141	0.996746	20411	143070	RGTPSSSPVSPQE;PSSSPVSPQESPK	ERK		PXX[S/T]P
Q6PDK2	Kmt2d	727	Histone-lysine N-methyltransferase 2D	R.LCPQPEEPYLS#PQPEEPR.L	2	34.69	36.76	34.58	33.32	43.07	29.47	34.07	41.04	42.35	27	0.996851	NA	600245	PEEPYLSPQPEEP			PXX[S/T]P
Q8BN59	Larp6	451	La-related protein 6	K.SPGAS#PLLSR.R	2	127.53	111.25	97.63	99.97	109.74	94.32	138.21	172.74	149.29	91.5	0.998199	67557	54873	EKSPGASPLLSRR			PXX[S/T]P
Q62261	Sptbn1	2168	Spectrin beta chain, non-erythrocytic 1	K.ESSPVPS#PT#LDRK.A	8	1046.77	1003.22	1338.38	793.7	1201.99	1137.71	768.92	1023.06	1221.86	701.5	0.998434	20742	274223	ESSPVPSPTLDRK		P[S/T]P	PXX[S/T]P
P97496	Smarcc1	329	SWI/SNF complex subunit SMARCC1	K.RKPS#PS#PPPPTATESR.K	1	30.61	31.93	26.44	31.3	33.84	33.4	33.09	35.31	34.94	21.5	0.998641	20588	122890	KRKPSPSPPPPTA		P[S/T]P	PXX[S/T]P
P00520	Abl1	807	Tyrosine-protein kinase ABL1	K.DTESSPGSS#PPSLTPK.L	2	64.28	78.36	76.28	79.77	83.07	84.49	63.27	82.07	58.23	44	1.00109	11350	122673	ESSPGSSPPSLTP			PXX[S/T]P
Q8BTI8	Srrm2	2656;2660	Serine/arginine repetitive matrix protein 2	R.QPS#PQPS#PR.D	10	609.08	978.07	694.62	653.34	1019.43	595.38	877.93	1059.33	879.87	576	1.00115	75956	294840	VERRQPSPQPSPR;QPSPQPSPRDLQS		P[S/T]P	PXX[S/T]P
Q8R149	Bud13	196;200	BUD13 homolog	R.HDT#PDLS#PPR.R	6	337.7	398.58	292.9	373.62	409.21	393.97	377.65	539.21	331.41	231	1.00131	215051	72139	RRVRHDTPDLSPP;HDTPDLSPPRRVR			PXX[S/T]P
G5E829	Atp2b1	1182	MCG13663, isoform CRA_a	K.RNSSPPPS#PNK.N	3	304.03	358.91	462.74	280.72	205.12	280.99	367.91	194.69	528.35	335.5	1.00161	67972	134747	NSSPPPSPNKNNN	ERK	P[S/T]P	PXX[S/T]P
Q5HZG4	Taf3	224	Transcription initiation factor TFIID subunit 3	K.T#PPVLSPVR.V	2	121.41	131.57	139.33	120.17	149.74	136.56	120.69	125.97	129.17	92	1.00169	209361	105115	SINPQKTPPVLSP			PXX[S/T]P
Q3UZA1	Rcsd1	116;120	CapZ-interacting protein	K.AIVS#PFHS#PPSTPSSPGIR.S	1	13.26	28.06	22.37	13.13	21.54	15.72	26.28	26.72	24.35	16	1.00502	226594	44114	GLKAIVSPFHSPP;IVSPFHSPPSTPS			PXX[S/T]P
Q8R149	Bud13	131;134	BUD13 homolog	R.HDT#PDT#SPPRK.A	1	27.55	26.12	18.31	28.27	35.9	31.44	32.12	30.54	21.18	18	1.00503	215051	72139	RRVRHDTPDTSPP;RHDTPDTSPPRKA			PXX[S/T]P
Q62261	Sptbn1	2163;2168	Spectrin beta chain, non-erythrocytic 1	K.ES#SPVPS#PTLDRK.A	6	343.82	327.96	411.89	291.83	342.55	414.6	273.5	335.93	400.23	231.5	1.00555	20742	274223	RTSSKESSPVPSP;ESSPVPSPTLDRK		P[S/T]P	PXX[S/T]P
O35144	Terf2	399	Telomeric repeat-binding factor 2	R.NS#PM*TISR.L	5	455.03	541.76	419.01	472.58	589.71	378.25	574.26	541.12	627.87	409.5	1.00631	21750	60263	DRQPRNSPMTISR			PXX[S/T]P
Q5U4C3	Scaf1	936	Splicing factor, arginine/serine-rich 19	K.VAPPPPALT#PDSQTVDSSCK.T	4	72.44	90.94	68.14	87.85	100.51	103.16	75.92	105.93	69.88	46.5	1.00669	233208	133842	PPPPALTPDSQTV			PXX[S/T]P
Q3UH06	Rreb1	1452	Ras-responsive element-binding protein 1	R.AVEGPSPS#PEPEEKPAESLAIDPTPGTR.E	1	14.28	22.25	17.29	25.24	15.38	23.58	14.6	16.22	23.29	11.5	1.00671	68750	184154	VEGPSPSPEPEEK		P[S/T]P	PXX[S/T]P
Q5U4C3	Scaf1	510;518	Splicing factor, arginine/serine-rich 19	R.QRS#GDPAPPDS#PSWEAK.K	2	78.56	98.68	96.62	90.88	99.48	117.9	77.87	85.89	84.7	60.5	1.00688	233208	133842	RRERQRSGDPAPP;DPAPPDSPSWEAK	ERK		PXX[S/T]P
Q6KCD5	Nipbl	280;284	Nipped-B-like protein	R.SPQPVCS#PAGS#DGTPK.G	1	31.63	33.86	24.41	33.32	40	35.37	41.85	38.17	29.65	21	1.00691	71175	315450	SPQPVCSPAGSDG;VCSPAGSDGTPKG			PXX[S/T]P
Q9R1Y5	Hic1	366	Hypermethylated in cancer 1 protein	R.GGDPAAS#PGGPPLGLVPPPR.Y	1	15.3	16.45	19.32	12.12	14.36	13.75	16.55	21	14.82	16	1.00724	15248	76828	GGDPAASPGGPPL			PXX[S/T]P
Q62261	Sptbn1	2163;2164	Spectrin beta chain, non-erythrocytic 1	K.ES#S#PVPSPTLDR.K	1	87.74	101.58	60	106.03	109.74	84.49	119.72	104.02	102.7	76.5	1.00782	20742	274223	RTSSKESSPVPSP;TSSKESSPVPSPT		P[S/T]P	PXX[S/T]P
Q8BZH4	Pogz	442	Pogo transposable element with ZNF domain	K.TAPVTSTPSSTPIPALS#PPTK.V	3	86.72	59.98	114.92	65.64	59.48	104.14	57.43	57.26	81.53	51	1.00784	229584	154910	TPIPALSPPTKVP			PXX[S/T]P
A2BH40	Arid1a	697;699	AT-rich interactive domain-containing protein 1A	R.GPS#PS#PVGSPASVAQSR.S	2	54.07	50.31	44.75	54.53	65.64	49.12	66.19	58.22	41.29	42	1.01011	93760	242092	PGIRGPSPSPVGS;IRGPSPSPVGSPA		P[S/T]P	PXX[S/T]P
Q640Q5	Pan3	300	PAB-dependent poly(A)-specific ribonuclease subunit 3	K.ITPHTS#PAPR.R	2	147.93	148.02	156.62	136.32	155.89	147.37	171.3	182.28	142.94	103.5	1.01049	72587	89745	KITPHTSPAPRRR			PXX[S/T]P
P14873	Map1b	1255;1260	Microtubule-associated protein 1B	K.SPSLS#PSPPS#PIEK.T	6	393.81	372.46	362.05	656.37	558.94	385.13	327.04	341.66	275.29	191	1.01057	17755	270255	AKSPSLSPSPPSP;LSPSPPSPIEKTP	ERK	P[S/T]P	PXX[S/T]P
Q3UYI5	Rgl3	568	Ral guanine nucleotide dissociation stimulator-like 3	R.NREPPPPGS#PPASPGPQSPSTK.L	2	43.87	42.57	44.75	55.54	43.07	47.16	36.01	42.95	48.71	31.5	1.01137	71746	77945	EPPPPGSPPASPG	ERK		PXX[S/T]P
Q62093	Srsf2	212	Serine/arginine-rich splicing factor 2	K.S#PPKS#PEEEGAVS#S.-	4	129.57	226.38	151.53	195.9	255.37	171.93	150.86	213.77	203.29	97.5	1.01148	20382	25476	SKSPPKSPEEEGA	ERK		PXX[S/T]P
Q60929-3	Mef2a	255	Isoform 3 of Myocyte-specific enhancer factor 2A	K.S#PPPPGGGSLGM*NSR.K	4	119.37	155.76	134.24	167.63	154.86	156.21	130.42	143.15	133.41	94	1.01218	NA	NA	KVMPTKSPPPPGG			PXX[S/T]P
Q9D620	Rab11fip1	342;346	Rab11 family-interacting protein 1	R.ESS#PSNSPS#PQGFR.R	2	27.55	38.7	34.58	34.33	37.95	43.23	31.15	37.22	32.82	17	1.01238	75767	70684	IRESSPSNSPSPQ;SPSNSPSPQGFRR		P[S/T]P	PXX[S/T]P
Q6GQT6	Scap	850	Sterol regulatory element-binding protein cleavage-activating protein	K.ASPEEPGDS#PPLR.R	1	66.32	41.6	91.53	57.56	42.05	74.67	32.12	36.27	67.76	37	1.01686	235623	139611	PEEPGDSPPLRRR			PXX[S/T]P
Q3UHJ0	Aak1	676	AP2-associated protein kinase 1	K.SATTTPSGS#PR.T	3	336.68	675.26	469.86	398.87	407.16	355.66	982.08	415.14	525.17	563.5	1.01721	269774	103346	TTTPSGSPRTSQQ			PXX[S/T]P
Q8BTI8	Srrm2	349;351	Serine/arginine repetitive matrix protein 2	K.SAVRPS#PS#PER.S	5	250.98	276.68	207.47	293.85	300.5	236.78	244.3	313.98	348.35	209.5	1.02089	75956	294840	KSAVRPSPSPERS;AVRPSPSPERSST		P[S/T]P	PXX[S/T]P
Q3UQU0	Brd9	565	Bromodomain-containing protein 9	R.EHPPPGS#PSR.L	3	174.46	239.92	93.56	264.57	244.09	78.6	347.47	206.14	256.23	202.5	1.0215	105246	66840	EHPPPGSPSRLSV	ERK		PXX[S/T]P
Q91VC7	Ppp1r14a	136	Protein phosphatase 1 regulatory subunit 14A	K.QPGFPQPSPSDDPSLS#PRQDR.A	9	239.76	298.93	321.37	267.6	308.7	329.13	273.5	267.22	232.94	201.5	1.0219	68458	16649	SDDPSLSPRQDRA			PXX[S/T]P
Q8R149	Bud13	148	BUD13 homolog	K.ARHDT#PDPS#PPR.K	2	45.91	58.05	42.71	66.65	61.54	39.3	49.64	60.12	60.35	46	1.02518	215051	72139	HDTPDPSPPRKAR		P[S/T]P	PXX[S/T]P
Q569Z6	Thrap3	315;320	Thyroid hormone receptor-associated protein 3	K.S#PVGKS#PPATGSAYGSSQK.E	6	243.84	300.87	294.93	294.86	331.26	340.92	266.69	280.58	259.41	170.5	1.02768	230753	108178	LSPSKKSPVGKSP;KSPVGKSPPATGS			PXX[S/T]P
Q62417	Sorbs1	62	Sorbin and SH3 domain-containing protein 1	R.GTPSSSPVSPQES#PK.H	3	206.09	198.32	218.66	224.17	277.93	256.43	226.78	196.6	117.53	151	1.03181	20411	143070	PVSPQESPKHESK			PXX[S/T]P
Q99MI1	Erc1	21	ELKS/Rab6-interacting/CAST family member 1	K.VEPSSQSPGRS#PR.L	3	528.48	465.33	495.28	441.28	511.77	583.59	634.6	677.59	408.7	359	1.03436	111173	128331	SQSPGRSPRLPRS			PXX[S/T]P
Q9JLV1	Bag3	270;274	BAG family molecular chaperone regulator 3	R.AAS#PFRS#PVR.G	4	291.79	278.62	184.08	293.85	341.52	223.02	472.06	356.93	198	291	1.03455	29810	61860	RPLRAASPFRSPV;AASPFRSPVRGAS			PXX[S/T]P
Q91VC7	Ppp1r14a	26	Protein phosphatase 1 regulatory subunit 14A	R.ARGPGGS#PSGLQK.R	3	386.67	415.03	517.66	410.99	344.6	630.75	361.1	474.31	345.17	241	1.03704	68458	16649	ARGPGGSPSGLQK			PXX[S/T]P
Q52KI8	Srrm1	387;391	Serine/arginine repetitive matrix protein 1	R.RLS#PSAS#PPR.R	3	206.09	287.33	173.91	288.8	321.01	201.41	243.33	345.48	310.23	169.5	1.04053	51796	106862	RKTRRLSPSASPP;RLSPSASPPRRRH			PXX[S/T]P
Q5F2E7	Nufip2	626	Nuclear fragile X mental retardation-interacting protein 2	K.DYEIENQNPLAS#PTNTLLGSAK.E	1	8.16	10.64	11.19	16.16	8.2	15.72	9.73	8.59	3.18	5.5	1.04082	68564	75657	NQNPLASPTNTLL			PXX[S/T]P
Q8BTI8	Srrm2	2537	Serine/arginine repetitive matrix protein 2	K.RVPSPT#PVPK.E	7	1100.84	1363.1	1247.87	908.82	1867.59	1297.85	1174.8	1766.5	1230.34	765.5	1.04094	75956	294840	KRVPSPTPVPKEA		P[S/T]P	PXX[S/T]P
Q6NZE7	Fam122b	115;119	Protein FAM122B	K.RIDFTPVS#PAPS#PTR.G	2	141.81	247.66	130.18	142.38	231.78	117.9	314.38	308.26	252	125.5	1.0414	78755	27686	IDFTPVSPAPSPT;PVSPAPSPTRGFG	ERK	P[S/T]P	PXX[S/T]P
P49452	Cenpc	699	Centromere protein C	K.LVLPSNS#PNVR.R	3	149.98	150.92	139.33	124.2	198.96	131.65	152.81	250.99	150.35	106	1.04212	12617	102154	LVLPSNSPNVRRS			PXX[S/T]P
Q52KG5	Kif26a	1464	Kinesin-like protein KIF26A	R.LGVPSAS#PPLGPAPACR.N	1	51.01	43.53	48.82	54.53	53.33	58.95	36.01	57.26	46.59	39	1.04318	668303	196313	LGVPSASPPLGPA			PXX[S/T]P
Q8CHG7	Rapgef2	1115;1119	Rap guanine nucleotide exchange factor 2	K.QAEDTISNASSQLSS#PPTS#PQSSPR.K	1	27.55	22.25	26.44	30.29	22.56	31.44	24.33	25.77	22.23	25	1.04448	76089	166415	ASSQLSSPPTSPQ;LSSPPTSPQSSPR	ERK		PXX[S/T]P
Q80U56	Avl9	368	Late secretory pathway protein AVL9 homolog	K.DSLPSDS#PPITVQPQANNR.Q	1	9.18	9.67	16.27	8.08	12.31	9.82	5.84	9.54	8.47	8.5	1.04549	78937	72186	DSLPSDSPPITVQ			PXX[S/T]P
Q80XC3	Usp6nl	584	USP6 N-terminal-like protein	K.HPEPSPS#PPKVPNK.F	1	103.04	95.78	121.02	118.15	96.41	120.84	96.36	91.62	111.17	76	1.04563	98910	93574	HPEPSPSPPKVPN		P[S/T]P	PXX[S/T]P
A2AJI0	Map7d1	544;552	MAP7 domain-containing protein 1	K.EPAAPAS#PAPSPVPS#PTPAQPQK.E	5	58.15	82.23	94.58	59.58	88.2	90.39	55.48	83.03	72	45.5	1.04851	245877	93276	EPAAPASPAPSPV;APSPVPSPTPAQP	ERK	P[S/T]P	PXX[S/T]P
Q3UIA2	Arhgap17	730;736	Rho GTPase-activating protein 17	R.LGEQGPEPGPTPPQT#PT#PPSTPPLAK.Q	2	26.53	20.32	21.36	29.28	21.54	29.47	29.2	18.13	29.65	18	1.04925	70497	92202	GPEPGPTPPQTPT;TPPQTPTPPSTPP	ERK	P[S/T]P	PXX[S/T]P
Q8BHZ4	Znf592	346	Zinc finger protein 592	K.SIKPSDS#PR.S	1	64.28	70.62	60	71.7	82.05	78.6	62.29	90.66	73.06	49	1.05145	233410	137514	SIKPSDSPRSICS			PXX[S/T]P
P14873	Map1b	1621	Microtubule-associated protein 1B	K.EECPRPMSISPPDFS#PK.T	4	184.66	161.56	205.44	232.25	213.32	207.3	182.98	185.14	129.17	105	1.05468	17755	270255	ISPPDFSPKTAKS			PXX[S/T]P
Q0VGY8	Tanc1	443;445	Protein TANC1	R.QIASSSPS#LS#PK.S	1	37.75	37.73	31.53	37.36	54.36	26.53	48.67	45.81	40.23	34	1.05488	66860	200805	IASSSPSLSPKSS;SSSPSLSPKSSDP			PXX[S/T]P
P33611	Pola2	156	DNA polymerase alpha subunit B	R.QLLSPS#SFSPSAT#PSQKY#T#SR.T	1	48.97	37.73	47.8	35.34	45.13	47.16	56.45	57.26	46.59	30.5	1.05603	18969	66214	SFSPSATPSQKYT			PXX[S/T]P
O08582	Gtpbp1	12;24	GTP-binding protein 1	R.SRSPVDS#PVPASMFAPEPS#SPGAAR.A	1	10.2	11.61	16.27	8.08	10.26	14.74	7.79	13.36	13.76	8	1.05754	14904	72301	SRSPVDSPVPASM;MFAPEPSSPGAAR			PXX[S/T]P
O08784	Tcof1	860	Treacle protein	R.NSSPAVPAPT#PEGVQAVNTTK.K	9	405.04	461.46	519.69	471.57	606.12	576.71	465.25	402.74	317.64	318	1.06108	21453	135001	PAVPAPTPEGVQA		P[S/T]P	PXX[S/T]P
G3X9Z4	Pcf11	490;495	Cleavage and polyadenylation factor subunit homolog (S. cerevisiae)	K.SRS#PIIHS#PK.R	1	65.3	109.32	94.58	118.15	87.17	118.88	81.76	117.39	76.23	50	1.0654	74737	172720	RSPKSRSPIIHSP;RSPIIHSPKRRDR			PXX[S/T]P
Q3UHJ0	Aak1	618;622	AP2-associated protein kinase 1	K.VGSLT#PPSS#PK.T	7	577.46	553.37	751.57	498.84	675.86	683.8	726.1	548.75	492.35	442	1.06543	269774	103346	QKVGSLTPPSSPK;SLTPPSSPKTQRA	ERK		PXX[S/T]P
Q8CJF7	Ahctf1	1218	Protein ELYS	R.TTPLASPSLS#PGR.S	2	82.64	84.17	79.33	88.86	101.53	74.67	106.09	90.66	95.29	74.5	1.06548	226747	247646	LASPSLSPGRSLT			PXX[S/T]P
Q52KI8	Srrm1	389;391	Serine/arginine repetitive matrix protein 1	R.RLSPS#AS#PPR.R	2	139.77	186.71	92.55	210.04	217.42	142.46	165.46	244.31	201.17	118.5	1.06585	51796	106862	TRRLSPSASPPRR;RLSPSASPPRRRH			PXX[S/T]P
Q63918	Sdpr	288;293	Serum deprivation-response protein	K.SS#PFKVS#PLSFGR.K	19	1854.8	2280.22	2593.37	1726.75	2233.73	2947.43	2401.18	2633.06	1694.09	1416	1.06684	20324	46764	ASSGKSSPFKVSP;SSPFKVSPLSFGR			PXX[S/T]P
Q8BLR5	Psd4	427;435	PH and SEC7 domain-containing protein 4	R.GSGPQPS#PVSSQDSS#PR.V	1	15.3	25.15	16.27	15.15	29.74	21.61	25.31	24.81	24.35	15.5	1.06761	215632	112733	GSGPQPSPVSSQD;VSSQDSSPRVLLH		P[S/T]P	PXX[S/T]P
Q6ZPJ0	Tex2	161;165	Testis-expressed sequence 2 protein	K.TSSSS#PLSS#PSK.S	2	38.77	47.4	48.82	28.27	54.36	51.09	44.77	47.72	51.88	41.5	1.06885	21763	125226	QKTSSSSPLSSPS;SSSPLSSPSKSPV			PXX[S/T]P
P39053	Dnm1	776;778	Dynamin-1	R.SPT#SSPT#PQRR.A	1	30.61	36.76	19.32	36.35	20.51	16.7	64.24	39.13	49.76	42.5	1.07062	13429	97803	AGRRSPTSSPTPQ;RRSPTSSPTPQRR		P[S/T]P	PXX[S/T]P
P97496	Smarcc1	309	SWI/SNF complex subunit SMARCC1	K.NEEPVRS#PER.R	2	109.17	131.57	64.07	313.04	159.99	72.7	122.64	111.66	105.88	81	1.07064	20588	122890	NEEPVRSPERRDR			PXX[S/T]P
Q9Z2E2	Mbd1	556	Methyl-CpG-binding domain protein 1	K.AADPDLS#PVK.Q	4	437.68	392.77	693.6	416.04	396.9	574.75	454.54	379.83	357.88	310.5	1.07895	17190	70023	AADPDLSPVKQEP			PXX[S/T]P
P39053	Dnm1	774;778	Dynamin-1	R.S#PTSS#PTPQR.R	2	205.07	265.07	111.87	173.68	192.81	78.6	517.81	284.4	350.47	328	1.08353	13429	97803	VPAGRRSPTSSPT;RRSPTSSPTPQRR			PXX[S/T]P
Q9QYR6	Map1a	1772	Microtubule-associated protein 1A	R.SPFEIISPPAS#PPEMTGQR.V	1	11.22	9.67	8.14	7.07	15.38	9.82	15.57	13.36	12.71	8.5	1.08365	17754	300140	IISPPASPPEMTG	ERK		PXX[S/T]P
Q9QYB5	Add3	677;679	Gamma-adducin	K.SPERTEEVLSPDGS#PS#KSPSK.K	1	29.59	24.19	42.71	21.21	26.67	45.19	22.39	26.72	31.76	16.5	1.08381	27360	78777	VLSPDGSPSKSPS;SPDGSPSKSPSKK			PXX[S/T]P
Q6PDH0	Phldb1	557	Pleckstrin homology-like domain family B member 1	R.LSPAYSLGSLTGASPRQS#PR.A	2	92.84	86.1	217.64	53.52	53.33	190.6	57.43	97.34	73.06	36	1.08824	102693	150070	GASPRQSPRAQRK			PXX[S/T]P
Q8BTI8	Srrm2	1216	Serine/arginine repetitive matrix protein 2	K.SEQPLSQVLPSLS#PEHK.E	11	662.14	609.48	846.15	616.99	762.01	768.3	729.99	676.64	627.87	509.5	1.08866	75956	294840	QVLPSLSPEHKEM			PXX[S/T]P
Q8BTI8	Srrm2	2362;2368	Serine/arginine repetitive matrix protein 2	R.SRT#PPSAPS#QSR.M	1	18.36	31.93	18.31	29.28	35.9	26.53	34.07	34.36	21.18	19.5	1.08933	75956	294840	DRARSRTPPSAPS;TPPSAPSQSRMTS			PXX[S/T]P
Q8BTI8	Srrm2	877;882	Serine/arginine repetitive matrix protein 2	K.SST#PPRQS#PSR.S	4	93.86	242.82	100.68	182.77	131.27	104.14	242.36	170.83	336.7	198.5	1.0895	75956	294840	PRVKSSTPPRQSP;STPPRQSPSRSSS			PXX[S/T]P
E9Q614	Chd3	765	Protein Chd3	K.ELQGDGPPSS#PTNDPTVK.Y	2	91.82	54.18	114.92	53.52	81.02	119.86	44.77	53.44	116.47	52.5	1.0899	216848	228973	GDGPPSSPTNDPT	ERK		PXX[S/T]P
O70279	Dgcr14	440;449	Protein DGCR14	K.TPAGGPQTPT#STPAPGS#ATR.T	1	6.12	14.51	7.12	11.11	17.43	7.86	12.65	15.27	10.59	8	1.09101	27886	52604	PAGGPQTPTSTPA;STPAPGSATRTPL	ERK		PXX[S/T]P
P14873	Map1b	1253;1255;1260	Microtubule-associated protein 1B	K.S#PSLSPS#PPS#PIEK.T	1	44.89	57.08	53.9	76.74	74.87	54.04	49.64	57.26	46.59	33.5	1.09478	17755	270255	SPAKSPSLSPSPP;AKSPSLSPSPPSP;LSPSPPSPIEKTP	ERK	P[S/T]P	PXX[S/T]P
Q3TTA7	Cblb	529	E3 ubiquitin-protein ligase CBL-B	R.SPCGSPTGS#PK.S	1	123.45	153.82	224.76	123.2	91.28	118.88	181.04	122.16	192.7	163.5	1.09777	208650	109092	CGSPTGSPKSSPC			PXX[S/T]P
Q8BTI8	Srrm2	2075	Serine/arginine repetitive matrix protein 2	R.MSCFSRPSM*S#PTPLDR.C	5	329.54	302.8	490.2	262.55	328.19	469.62	328.01	355.02	324	223.5	1.09952	75956	294840	FSRPSMSPTPLDR			PXX[S/T]P
Q8K4B0	Mta1	386	Metastasis-associated protein MTA1	K.ATVVNGTGTPGQS#PGAGR.A	1	30.61	53.21	67.12	58.57	29.74	64.84	36.99	39.13	48.71	24.5	1.10236	116870	80798	TGTPGQSPGAGRA			PXX[S/T]P
Q8R149	Bud13	144;148	BUD13 homolog	K.ARHDT#PDPS#PPR.K	6	328.52	376.33	365.11	432.19	471.77	448.99	255.98	523.94	348.35	275	1.10709	215051	72139	RKARHDTPDPSPP;HDTPDPSPPRKAR		P[S/T]P	PXX[S/T]P
Q62093	Srsf2	212;220	Serine/arginine-rich splicing factor 2	K.S#PEEEGAVS#S.-	1	32.65	39.66	26.44	40.39	73.84	42.25	31.15	45.81	42.35	19	1.1106	20382	25476	SKSPPKSPEEEGA;EEEGAVSS	ERK		PXX[S/T]P
Q6GQX2	Nckap5l	473	Nck-associated protein 5-like	K.VPSPGGPQLS#PQLPR.S	2	63.25	62.88	83.39	59.58	74.87	63.86	85.65	71.58	69.88	52.5	1.11256	380969	138170	PGGPQLSPQLPRS			PXX[S/T]P
Q9R210	Tfeb	331	Transcription factor EB	R.VHGLPTTS#PSGVNM*AELAQQVVK.Q	2	16.32	22.25	21.36	21.21	22.56	30.46	20.44	25.77	19.06	11	1.11395	21425	52614	HGLPTTSPSGVNM			PXX[S/T]P
Q8BTI8	Srrm2	2073;2075	Serine/arginine repetitive matrix protein 2	R.MSCFSRPS#M*S#PTPLDR.C	1	40.81	57.08	74.24	39.38	58.46	70.74	55.48	55.35	44.47	38.5	1.11508	75956	294840	SCFSRPSMSPTPL;FSRPSMSPTPLDR		P[S/T]P	PXX[S/T]P
Q8BX90	Fndc3a	203;207	Fibronectin type-III domain-containing protein 3A	K.M*SS#PPPS#PQK.C	4	441.76	505.96	588.85	542.26	519.97	503.03	645.31	640.37	392.82	398.5	1.11613	319448	131958	QKDKMSSPPPSPQ;MSSPPPSPQKCPS	ERK	P[S/T]P	PXX[S/T]P
Q8R149	Bud13	183;187	BUD13 homolog	K.ARHDT#PDPS#PPRR.V	1	46.93	41.6	52.88	52.51	49.23	48.14	41.85	57.26	55.06	38.5	1.11666	215051	72139	RKARHDTPDPSPP;HDTPDPSPPRRVR		P[S/T]P	PXX[S/T]P
Q9EPE9	Atp13a1	896	Probable cation-transporting ATPase 13A1	R.RRPRDS#PVLSNSGPR.V	1	66.32	76.43	101.7	75.73	56.41	77.62	83.71	65.85	105.88	71.5	1.11804	170759	132388	RRRPRDSPVLSNS			PXX[S/T]P
P70255	Nfic	333;339	Nuclear factor 1 C-type	K.S#PFNSPS#PQDSPR.L	3	87.74	64.82	106.79	72.71	84.1	97.27	89.55	88.75	78.35	65.5	1.11926	18029	48768	KTEMDKSPFNSPS;SPFNSPSPQDSPR		P[S/T]P	PXX[S/T]P
Q80U49	Cep170b	534;541	Centrosomal protein of 170 kDa protein B	R.GAS#PVTPSTT#PPPPTDPQLTK.A	2	26.53	28.06	38.65	46.45	37.95	36.35	27.25	20.04	21.18	17	1.12141	217882	170821	LTPRGASPVTPST;PVTPSTTPPPPTD	ERK		PXX[S/T]P
Q99NB9	Sf3b1	211	Splicing factor 3B subunit 1	R.WDQTADQTPGAT#PK.K	1	88.76	59.98	41.7	54.53	119.99	48.14	119.72	124.07	87.88	72.5	1.12366	NA	145816	DQTPGATPKKLSS			PXX[S/T]P
Q9QXG4	Acss2	263;267	Acetyl-coenzyme A synthetase, cytoplasmic	R.AELGMNDS#PSQS#PPVK.R	4	160.18	140.28	270.52	128.24	158.97	204.36	111.93	130.75	211.76	140.5	1.12913	60525	78862	ELGMNDSPSQSPP;NDSPSQSPPVKRP			PXX[S/T]P
Q52KI8	Srrm1	387;389;391	Serine/arginine repetitive matrix protein 1	R.RLS#PS#AS#PPR.R	2	112.23	133.5	65.09	168.64	173.32	104.14	141.13	200.41	167.29	104	1.14355	51796	106862	RKTRRLSPSASPP;TRRLSPSASPPRR;RLSPSASPPRRRH			PXX[S/T]P
Q9ET78	Jph2	483	Junctophilin-2	R.ETPQPEGGPPS#PAGT#PPQPK.R	4	162.22	75.46	127.13	207.01	185.63	121.83	105.12	157.47	98.47	87	1.14614	59091	74692	PPSPAGTPPQPKR			PXX[S/T]P
Q7TN75	Peg10	307	Retrotransposon-derived protein PEG10	R.DAAAKPDPS#PR.A	2	79.58	105.45	186.11	63.62	68.71	141.48	95.39	74.44	134.47	85	1.14741	170676	109849	AAKPDPSPRALVM		P[S/T]P	PXX[S/T]P
Q99MR1	Gigyf1	540	PERQ amino acid-rich with GYF domain-containing protein 1	R.VPFAPGPS#PPPLLGNM*DQER.L	2	22.45	25.15	26.44	27.26	34.87	35.37	28.23	30.54	15.88	20.5	1.15068	57330	116238	PFAPGPSPPPLLG		P[S/T]P	PXX[S/T]P
E9Q4Y5	Pbrm1	1453	Protein polybromo-1	R.AAQQQQPSAS#PR.A	6	319.34	440.18	464.77	340.3	514.84	325.2	458.43	464.77	572.82	356	1.1511	NA	192948	QQQPSASPRAGTP			PXX[S/T]P
P08775	Polr2a	1888;1905	DNA-directed RNA polymerase II subunit RPB1	K.Y#SPTSPTYSPTSPVYTPT#SPK.Y	1	10.2	9.67	12.2	15.15	13.33	10.81	13.63	10.5	10.59	5.5	1.15388	20020	217176	SPTTPKYSPTSPT;SPVYTPTSPKYSP	ERK		PXX[S/T]P
P08775	Polr2a	1912;1917	DNA-directed RNA polymerase II subunit RPB1	K.YSPT#SPTYS#PTSPK.Y	3	54.07	38.7	61.02	43.42	62.56	61.9	52.56	61.08	45.53	41.5	1.15762	20020	217176	SPKYSPTSPTYSP;PTSPTYSPTSPKY	ERK		PXX[S/T]P
Q8BTI8	Srrm2	1683;1688	Serine/arginine repetitive matrix protein 2	R.S#PSVSS#PEPTEK.S	1	10.2	14.51	9.15	15.15	19.49	13.75	10.71	20.04	14.82	11.5	1.15955	75956	294840	PPRRRRSPSVSSP;RSPSVSSPEPTEK			PXX[S/T]P
Q3U2S4	Otud5	64	OTU domain-containing protein 5	R.AS#PPPQGPLPGPPGALHR.W	4	73.46	65.78	73.22	112.09	88.2	52.07	85.65	75.39	98.47	62	1.16182	54644	60306	GARPRASPPPQGP			PXX[S/T]P
A2ASS6	Ttn	20864;20868	Titin	R.AENRFGIS#EPLT#SPK.M	1	14.28	46.44	37.63	28.27	38.97	25.54	32.12	21	58.23	40.5	1.16214	NA	3906488	ENRFGISEPLTSP;GISEPLTSPKMLA			PXX[S/T]P
Q9QXL2	Kif21a	1241	Kinesin-like protein KIF21A	K.KVPEPS#PVTR.R	2	252	170.27	449.52	203.98	212.3	251.51	214.13	223.32	224.47	206	1.17533	16564	186536	KKVPEPSPVTRRK		P[S/T]P	PXX[S/T]P
G5E829	Atp2b1	1177;1178	MCG13663, isoform CRA_a	K.RNS#S#PPPSPNK.N	3	130.59	211.87	235.95	167.63	139.48	143.44	271.56	143.15	284.82	224	1.17534	67972	134747	APTKRNSSPPPSP;PTKRNSSPPPSPN	ERK	P[S/T]P	PXX[S/T]P
Q62417	Sorbs1	58;62	Sorbin and SH3 domain-containing protein 1	R.GTPSSSPVS#PQES#PK.H	1	68.36	87.07	107.8	103	109.74	120.84	98.31	78.26	60.35	57	1.18269	20411	143070	PSSSPVSPQESPK;PVSPQESPKHESK	ERK		PXX[S/T]P
Q9Z2B9	Rps6ka4	347	Ribosomal protein S6 kinase alpha-4	R.LEPVYSPAGS#PPPGDPR.I	2	193.85	216.7	239	231.24	247.17	285.9	208.29	319.71	260.47	163.5	1.19065	56613	85652	VYSPAGSPPPGDP			PXX[S/T]P
Q99NB9	Sf3b1	350;354	Splicing factor 3B subunit 1	R.WDETPASQMGGST#PVLT#PGK.T	1	10.2	11.61	18.31	10.1	10.26	16.7	12.65	15.27	12.71	8.5	1.19785	NA	145816	SQMGGSTPVLTPG;GSTPVLTPGKTPI			PXX[S/T]P
Q8R149	Bud13	157;160	BUD13 homolog	K.ARHDT#PDT#SPPRK.A	2	90.8	67.72	109.84	115.12	90.25	136.56	14.6	144.11	86.82	65.5	1.203	215051	72139	RKARHDTPDTSPP;RHDTPDTSPPRKA			PXX[S/T]P
O08550	Kmt2b	639	Histone-lysine N-methyltransferase 2B	R.ELPPPPPAPPPAPS#PPPAPATPSR.R	1	10.2	14.51	20.34	22.22	11.28	13.75	8.76	8.59	21.18	13.5	1.21024	75410	294821	APPPAPSPPPAPA		P[S/T]P	PXX[S/T]P
P08775	Polr2a	1909;1917	DNA-directed RNA polymerase II subunit RPB1	K.Y#SPTSPTYSPT#SPK.Y	2	64.28	66.75	84.41	62.61	96.41	83.51	80.79	109.75	57.18	60.5	1.21186	20020	217176	TPTSPKYSPTSPT;PTSPTYSPTSPKY	ERK		PXX[S/T]P
Q62504	Spen	758;762	Msx2-interacting protein	R.RPQS#PGVS#PAHSER.L	1	30.61	29.99	30.51	35.34	37.95	44.21	36.99	38.17	45.53	25.5	1.2137	56381	398754	HLRRPQSPGVSPA;PQSPGVSPAHSER	ERK		PXX[S/T]P
Q4ACU6	Shank3	1234	SH3 and multiple ankyrin repeat domains protein 3	R.DSERGPLAS#PAFSPR.S	1	82.64	89.97	260.35	65.64	61.54	179.79	64.24	95.44	66.7	44.5	1.21401	58234	185397	ERGPLASPAFSPR			PXX[S/T]P
P49586	Pcyt1a	319;325	Choline-phosphate cytidylyltransferase A	K.QS#PSSSPT#HER.S	1	53.05	69.65	24.41	68.67	87.17	32.42	144.05	70.62	81.53	87	1.21408	13026	41667	AISPKQSPSSSPT;SPSSSPTHERSPS			PXX[S/T]P
Q62417	Sorbs1	55	Sorbin and SH3 domain-containing protein 1	R.GTPSSS#PVS#PQESPK.H	4	224.45	154.79	273.58	273.65	313.83	277.06	255.98	203.28	117.53	142	1.2241	20411	143070	RGTPSSSPVSPQE			PXX[S/T]P
G5E829	Atp2b1	1178;1182	MCG13663, isoform CRA_a	K.RNSS#PPPS#PNK.N	3	169.36	259.27	330.53	213.07	146.66	172.92	364.99	145.06	441.52	308.5	1.23839	67972	134747	PTKRNSSPPPSPN;NSSPPPSPNKNNN	ERK	P[S/T]P	PXX[S/T]P
Q9JIX8	Acin1	468	Apoptotic chromatin condensation inducer in the nucleus	R.EPLAS#PHPAQLLR.S	1	54.07	61.92	22.37	63.62	107.69	25.54	117.77	93.53	75.18	69	1.23868	56215	150719	AREPLASPHPAQL			PXX[S/T]P
Q8K3Z9	Pom121	409;413	Nuclear envelope pore membrane protein POM 121	R.SGPTS#SPFSS#PASSR.S	2	48.97	59.01	75.26	67.66	80	73.69	73	76.35	46.59	43	1.23993	107939	121022	RSGPTSSPFSSPA;TSSPFSSPASSRS			PXX[S/T]P
Q9JKS4	Ldb3	123	LIM domain-binding protein 3	K.DPALDTNGSLATPSPS#PEAR.A	5	108.15	89.97	114.92	160.56	196.91	120.84	128.48	127.88	62.47	81	1.2531	24131	76432	LATPSPSPEARAS		P[S/T]P	PXX[S/T]P
Q91WC9	Daglb	578;582	Sn1-specific diacylglycerol lipase beta	R.YSPGYCSSDS#PLDS#PTK.Y	1	22.45	14.51	29.49	37.36	19.49	24.56	19.47	19.09	22.23	14.5	1.2594	231871	73905	GYCSSDSPLDSPT;SDSPLDSPTKYPT			PXX[S/T]P
Q8CFC7	Clasrp	541	CLK4-associating serine/arginine rich protein	K.LTRPAAS#PAVGEK.L	3	255.06	276.68	322.39	273.65	418.44	362.53	298.81	532.53	306	207	1.27946	53609	76825	LTRPAASPAVGEK			PXX[S/T]P
Q8CFE3	Rcor1	451	REST corepressor 1	K.S#PESSIK.I	2	82.64	190.58	169.84	234.27	186.66	111.02	230.68	146.02	201.17	125.5	1.28574	217864	52496	NQKPVKSPESSIK			PXX[S/T]P
Q62093	Srsf2	208;212	Serine/arginine-rich splicing factor 2	K.S#PPKS#PEEEGAVSS.-	1	28.57	46.44	28.48	74.72	65.64	54.04	41.85	71.58	34.94	22.5	1.31233	20382	25476	SRSRSKSPPKSPE;SKSPPKSPEEEGA	ERK		PXX[S/T]P
Q8C4Q9	Tmem154	175	Transmembrane protein 154	K.EPNPS#PSDNES.-	1	51.01	73.52	72.21	91.89	74.87	49.12	220.94	37.22	64.59	45	1.31663	320782	19879	EKEPNPSPSDNES		P[S/T]P	PXX[S/T]P
Q99K01	Pdxdc1	691	Pyridoxal-dependent decarboxylase domain-containing protein 1	K.VQGTGVT#PPPT#PLGTR.S	1	24.49	20.32	27.46	52.51	23.59	30.46	28.23	28.63	31.76	15	1.32582	94184	87335	GVTPPPTPLGTRS	ERK	P[S/T]P	PXX[S/T]P
Q8CC35	Synpo	824;828	Synaptopodin	R.TPS#RTVS#PR.A	1	57.13	51.27	85.43	76.74	62.56	75.65	76.89	83.03	68.82	48.5	1.33215	NA	99552	TSSRTPSRTVSPR;TPSRTVSPRAASP			PXX[S/T]P
Q9WTQ5	Akap12	265;270	A-kinase anchor protein 12	K.EPT#KPLES#PTSPVSNETTSSFK.K	1	9.18	7.74	13.22	15.15	16.41	10.81	13.63	9.54	7.41	4	1.3323	83397	180695	NREKEPTKPLESP;PTKPLESPTSPVS			PXX[S/T]P
P14873	Map1b	1789;1793	Microtubule-associated protein 1B	R.ESS#PLYS#PGFSDSTSAAK.E	4	107.13	67.72	85.43	150.46	188.71	110.04	127.5	133.61	67.76	77	1.34474	17755	270255	LTPRESSPLYSPG;ESSPLYSPGFSDS			PXX[S/T]P
Q99NB9	Sf3b1	248	Splicing factor 3B subunit 1	K.GSETPGAT#PGSK.I	1	77.54	118.99	149.5	93.91	105.64	95.3	176.17	148.88	166.23	127	1.35174	NA	145816	SETPGATPGSKIW			PXX[S/T]P
Q9QYE3	Bcl11a	88	B-cell lymphoma/leukemia 11A	K.GVDKPPSPS#PIEMK.K	2	185.68	126.73	176.96	199.94	581.51	165.06	101.23	120.25	230.82	132.5	1.36701	14025	83855	DKPPSPSPIEMKK		P[S/T]P	PXX[S/T]P
Q9WTQ5	Akap12	270;273	A-kinase anchor protein 12	K.EPTKPLESPT#S#PVSNETTSSFK.K	2	33.67	14.51	29.49	53.52	50.25	36.35	28.23	29.58	21.18	16	1.37298	83397	180695	PTKPLESPTSPVS;PLESPTSPVSNET	ERK		PXX[S/T]P
Q52KI8	Srrm1	834;838	Serine/arginine repetitive matrix protein 1	K.SPT#PSLS#PAR.N	1	46.93	59.01	75.26	58.57	87.17	89.41	60.35	84.94	74.12	52	1.37299	51796	106862	KKAKSPTPSLSPA;SPTPSLSPARNSD		P[S/T]P	PXX[S/T]P
Q8C8R3-4	Ank2	1936	Isoform 4 of Ankyrin-2	K.QPPIS#PTSK.T	1	64.28	39.66	100.68	115.12	90.25	70.74	48.67	81.12	30.71	37.5	1.3825	NA	NA	EKQPPISPTSKTE	ERK		PXX[S/T]P
Q9JKS4	Ldb3	98	LIM domain-binding protein 3	K.RPIPISTTAPPIQS#PLPVIPHQK.D	3	84.68	64.82	101.7	99.97	140.51	80.56	164.49	102.12	80.47	57	1.38264	24131	76432	TAPPIQSPLPVIP			PXX[S/T]P
O70439	Stx7	45	Syntaxin-7	R.TLNQLGTPQDS#PELR.Q	1	15.3	20.32	25.43	24.24	29.74	28.49	24.33	26.72	22.23	16.5	1.38742	NA	29821	LGTPQDSPELRQL			PXX[S/T]P
Q9Z2V5	Hdac6	43	Histone deacetylase 6	K.CAVPHSS#PNLAEVK.K	2	215.27	104.48	273.58	338.28	98.46	277.06	128.48	107.84	449.99	111	1.39538	15185	125787	CAVPHSSPNLAEV			PXX[S/T]P
Q99NB9	Sf3b1	244;248	Splicing factor 3B subunit 1	K.GSET#PGAT#PGSK.I	2	43.87	62.88	95.6	40.39	35.9	36.35	130.42	62.99	106.94	91	1.40419	NA	145816	RAKGSETPGATPG;SETPGATPGSKIW			PXX[S/T]P
Q52KI8	Srrm1	387;389	Serine/arginine repetitive matrix protein 1	R.RLS#PS#ASPPRR.R	2	86.72	95.78	94.58	242.35	140.51	117.9	117.77	136.47	109.06	82	1.42553	51796	106862	RKTRRLSPSASPP;TRRLSPSASPPRR			PXX[S/T]P
Q6KAU7	Plekhg2	465	Pleckstrin homology domain-containing family G member 2	R.NPAPS#PR.L	2	121.41	186.71	290.86	140.36	122.04	121.83	326.06	209.96	332.47	236.5	1.44431	101497	143376	RRNPAPSPRLSGS		P[S/T]P	PXX[S/T]P
Q9JKS4	Ldb3	119;123	LIM domain-binding protein 3	K.DPALDTNGSLAT#PSPS#PEAR.A	1	10.2	3.87	13.22	6.06	12.31	12.77	8.76	13.36	9.53	7	1.47495	24131	76432	TNGSLATPSPSPE;LATPSPSPEARAS		P[S/T]P	PXX[S/T]P
D3YTR2	Reep6	485;489	Receptor expression-enhancing protein 6	R.AQS#PSTS#PDPNQAGSK.A	1	19.38	21.28	19.32	89.87	17.43	27.51	28.23	21.95	26.47	14.5	1.50812	NA	60492	DSPRAQSPSTSPD;AQSPSTSPDPNQA			PXX[S/T]P
P06837	Gap43	96	Neuromodulin	K.EGDGSATTDAAPATS#PK.A	5	209.15	109.32	315.27	344.34	369.21	245.62	213.16	252.9	132.35	141.5	1.58127	14432	23632	DAAPATSPKAEEP			PXX[S/T]P
Q9QYB8	Add2	598;606	Beta-adducin	K.ST#PASPVQS#PSK.A	1	76.52	49.34	121.02	115.12	158.97	83.51	90.52	97.34	76.23	54.5	1.58353	11519	80642	PGSPVKSTPASPV;PASPVQSPSKAGT	ERK		PXX[S/T]P
Q64332	Syn2	426	Synapsin-2	R.TPALS#PQRPLTTQQPQSGTLK.E	2	83.66	21.28	98.65	144.4	140.51	72.7	69.11	80.17	27.53	42	1.60823	20965	63373	SRTPALSPQRPLT			PXX[S/T]P
P15331	Prph	35	Peripherin	R.TFGPPPSLS#PGAFSYSSSSR.F	2	28.57	15.48	18.31	52.51	66.66	25.54	35.04	46.76	20.12	19	1.61146	NA	54268	GPPPSLSPGAFSY			PXX[S/T]P
Q9ET78	Jph2	462	Junctophilin-2	R.GLGTGLPERPRES#PQLHER.E	2	107.13	59.01	124.07	227.2	194.86	131.65	129.45	153.65	79.41	86.5	1.69554	59091	74692	PERPRESPQLHER			PXX[S/T]P
Q9ET78	Jph2	479;483	Junctophilin-2	R.ETPQPEGGPPS#PAGT#PPQPK.R	5	154.06	156.72	266.46	355.45	377.42	265.27	260.85	283.44	165.17	142	1.70222	59091	74692	PEGGPPSPAGTPP;PPSPAGTPPQPKR	ERK	P[S/T]P	PXX[S/T]P
Q3UHJ0	Aak1	672;676	AP2-associated protein kinase 1	K.SATTT#PSGS#PR.T	2	62.23	123.83	159.67	118.15	87.17	71.72	347.47	112.61	178.94	194	1.70608	269774	103346	SKSATTTPSGSPR;TTTPSGSPRTSQQ			PXX[S/T]P
A2ARV4	Lrp2	4624	Low-density lipoprotein receptor-related protein 2	K.EAVAVAPPPS#PSLPAK.A	5	228.53	240.89	743.43	409.98	421.52	671.03	241.38	289.17	297.53	169.5	1.72742	14725	519208	AVAPPPSPSLPAK	ERK	P[S/T]P	PXX[S/T]P
P14873	Map1b	1247;1253	Microtubule-associated protein 1B	K.DVSDERLS#PAKS#PSLSPSPPSPIEK.T	1	8.16	9.67	14.24	16.16	19.49	12.77	18.49	20.04	12.71	10	1.73724	17755	270255	VSDERLSPAKSPS;SPAKSPSLSPSPP			PXX[S/T]P
Q99NB9	Sf3b1	223;227	Splicing factor 3B subunit 1	K.LSSWDQAET#PGHT#PSLR.W	1	37.75	20.32	161.7	17.17	14.36	134.6	14.6	24.81	26.47	11.5	1.74449	NA	145816	SWDQAETPGHTPS;AETPGHTPSLRWD			PXX[S/T]P
Q5U4C3	Scaf1	936;939	Splicing factor, arginine/serine-rich 19	K.VAPPPPALT#PDS#QTVDSSCK.T	1	15.3	18.38	21.36	51.5	21.54	34.39	28.23	23.86	39.18	15.5	1.74852	233208	133842	PPPPALTPDSQTV;PALTPDSQTVDSS			PXX[S/T]P
Q8C8R3-4	Ank2	1889	Isoform 4 of Ankyrin-2	K.HPPVS#PGK.T	1	115.29	103.51	255.27	324.14	198.96	147.37	271.56	237.63	121.76	108	1.90207	NA	NA	EKHPPVSPGKTEK	ERK		PXX[S/T]P
A3KGV1	Odf2	31;37	Outer dense fiber protein 2	K.VLRT#PCGAPS#VTVTK.S	1	23.47	19.35	23.39	129.25	21.54	59.93	40.88	29.58	64.59	23.5	2.2925	18286	95541	QKKVLRTPCGAPS;TPCGAPSVTVTKS			PXX[S/T]P
Q8BTI8	Srrm2	882;887;888	Serine/arginine repetitive matrix protein 2	K.SSTPPRQS#PSRSS#S#PQPK.V	1	29.59	33.86	212.55	46.45	24.61	194.53	31.15	29.58	39.18	24	2.37214	75956	294840	STPPRQSPSRSSS;QSPSRSSSPQPKV;SPSRSSSPQPKVK			PXX[S/T]P
Q70IV5	Synm	1044;1049	Synemin	K.RSS#PVPRS#PDREDGEEVPAGGILFK.R	3	29.59	7.74	56.95	73.72	80	62.88	44.77	48.67	4.24	19.5	2.61673	233335	173209	SLAKRSSPVPRSP;SSPVPRSPDREDG	ERK		PXX[S/T]P
Q9D5V1	Actl11	529;534	Protein Actl11	R.TS#PGTES#PIR.M	1	30.61	8.71	23.39	180.75	19.49	74.67	79.81	31.49	47.65	22.5	3.05029	67722	130804	NLEPRTSPGTESP;TSPGTESPIRMLA			PXX[S/T]P
Q8C5V0	Spata32	293;297	Spermatogenesis-associated protein 32	K.FVQT#PIAS#PQLQEAK.E	1	9.18	1.93	10.17	63.62	8.2	18.67	16.55	10.5	15.88	8.5	3.42237	328019	37222	EVKFVQTPIASPQ;VQTPIASPQLQEA			PXX[S/T]P
Q8BTI8	Srrm2	877;882;887	Serine/arginine repetitive matrix protein 2	K.SST#PPRQS#PSRS#SSPQPK.V	1	19.38	13.54	239	7.07	3.08	216.14	1.95	8.59	20.12	4.5	3.8005	75956	294840	PRVKSSTPPRQSP;STPPRQSPSRSSS;QSPSRSSSPQPKV			PXX[S/T]P
Q9D5V1	Actl11	304;308	Protein Actl11	K.ETPPT#PTSS#PAEFSPK.I	2	19.38	6.77	7.12	157.53	19.49	82.53	73.97	25.77	36	21.5	4.05268	67722	130804	LKETPPTPTSSPA;PPTPTSSPAEFSP	ERK	P[S/T]P	PXX[S/T]P
Q8C5V0	Spata32	297	Spermatogenesis-associated protein 32	K.FVQT#PIAS#PQLQEAK.E	3	57.13	35.79	56.95	680.6	62.56	218.11	181.04	142.2	191.64	52	4.26469	328019	37222	VQTPIASPQLQEA			PXX[S/T]P
Q6P1E8	Efcab6	1174	EF-hand calcium-binding domain-containing protein 6	K.APPPMS#PK.E	2	57.13	27.09	117.97	651.32	51.28	235.79	194.66	97.34	265.76	55.5	4.95613	77627	175771	KAPPPMSPKETAH	ERK		PXX[S/T]P
Q9D424	Cabyr	324;328	Calcium-binding tyrosine phosphorylation-regulated protein	K.EIEQS#PPGS#PK.A	3	97.94	37.73	107.8	1301.63	96.41	413.62	385.43	223.32	349.41	104	5.49425	71132	48333	VKEIEQSPPGSPK;EQSPPGSPKAVEP	ERK		PXX[S/T]P
O88987	Akap3	565	A-kinase anchor protein 3	K.M*DAQSFLEAAASTNFPTNKPPPPS#PVVQDECK.L	1	6.12	0	4.07	52.51	1.03	18.67	19.47	4.77	29.65	6	5.5625	11642	95556	NKPPPPSPVVQDE	ERK	P[S/T]P	PXX[S/T]P
Q3V037	Gm136	301	Uncharacterized protein C6orf163 homolog	R.LS#PGHADFILPER.K	1	9.18	0	8.14	162.58	7.18	19.65	47.69	31.49	34.94	9	8.73284	214568	38548	YTFPRLSPGHADF			PXX[S/T]P
D3YTR2	Reep6	489	Receptor expression-enhancing protein 6	R.AQS#PSTS#PDPNQAGSK.A	2	15.3	1.93	9.15	348.38	10.26	80.56	78.84	36.27	75.18	19	9.54208	NA	60492	AQSPSTSPDPNQA			PXX[S/T]P
D3YTR2	Reep6	480;485	Receptor expression-enhancing protein 6	R.VSVSAQDS#PRAQS#PSTSPDPNQAGSK.A	2	7.14	0	3.05	149.45	3.08	79.58	44.77	21.95	19.06	16	11.7976	NA	60492	SVSAQDSPRAQSP;DSPRAQSPSTSPD			PXX[S/T]P
Q8BJ56	Pnpla2	406	Patatin-like phospholipase domain-containing protein 2	R.RAQS#LPSVPLSCATYSEALPNWVR.N	1	22.45	25.15	19.32	8.08	7.18	13.75	8.76	3.82	13.76	9	0.439443	66853	53657	ELRRAQSLPSVPL				TRUE
Q8CGN5	Plin1	442	Perilipin-1	K.GSGARPASPES#TPRPGQPR.G	2	168.34	184.78	110.85	91.89	105.64	117.9	95.39	78.26	81.53	89	0.545466	103968	55596	RPASPESTPRPGQ				TRUE
Q8CGN5	Plin1	130	Perilipin-1	R.NS#ISVPIASTSDK.V	12	1450.78	1090.29	891.92	571.54	782.52	694.61	816.61	596.47	608.81	762	0.563196	103968	55596	LRSARNSISVPIA				TRUE
Q8BJ56	Pnpla2	409	Patatin-like phospholipase domain-containing protein 2	R.RAQSLPS#VPLSCATYSEALPNWVR.N	2	33.67	37.73	24.41	17.17	13.33	31.44	18.49	18.13	29.65	19	0.60091	66853	53657	RAQSLPSVPLSCA				TRUE
Q8CGN5	Plin1	222	Perilipin-1	R.RVS#TLANTLSR.H	18	2377.16	2725.24	1567.21	1496.52	1658.37	1596.52	1741.27	1286.47	1284.33	1742.5	0.606244	103968	55596	SLVRRVSTLANTL				TRUE
Q8CGN5	Plin1	126	Perilipin-1	R.LRS#ARNS#ISVPIASTSDK.V	3	230.57	168.33	163.74	106.03	129.22	145.41	114.85	115.48	113.29	103.5	0.621409	103968	55596	ISTRLRSARNSIS				TRUE
Q8CGN5	Plin1	439	Perilipin-1	K.GSGARPAS#PESTPRPGQPR.G	5	635.61	700.42	493.25	401.9	448.18	479.45	451.62	334.02	382.23	390	0.632592	103968	55596	SGARPASPESTPR	ERK			TRUE
Q8CGN5	Plin1	384	Perilipin-1	R.AMS#LSDALK.G	140	29954.2	32085.6	25708.9	16307.2	22128	20840.3	22951.8	18067.8	12835.9	20421	0.641768	103968	55596	TKGRAMSLSDALK				TRUE
P25962	Adrb3	383	Beta-3 adrenergic receptor	R.AVTFPASPVEARQS#PPLNR.F	3	127.53	99.64	209.5	35.34	45.13	113.97	32.12	33.4	66.7	49	0.643967	11556	43006	PVEARQSPPLNRF				TRUE
Q8CGN5	Plin1	433	Perilipin-1	K.GS#GARPAS#PESTPRPGQPR.G	3	283.63	295.06	237.98	186.81	190.76	195.51	181.04	156.51	184.23	161.5	0.64557	103968	55596	EAERKGSGARPAS				TRUE
Q8CGN5	Plin1	85	Perilipin-1	R.RLSTQFT#AANELACR.G	1	28.57	24.19	22.37	15.15	22.56	19.65	17.52	11.45	12.71	17	0.655847	103968	55596	RLSTQFTAANELA				TRUE
O89084	Pde4a	152	cAMP-specific 3',5'-cyclic phosphodiesterase 4A	R.SDSDYDMS#PK.T	1	92.84	105.45	49.83	59.58	88.2	93.34	62.29	61.08	60.35	48	0.658972	18577	93558	DSDYDMSPKTMSR				TRUE
Q8CGN5	Plin1	386	Perilipin-1	R.AM*SLS#DALK.G	32	3348.43	3602.69	2956.44	1847.93	2479.87	2467.98	2612.39	2110.07	1675.03	2236.5	0.661268	103968	55596	GRAMSLSDALKGV				TRUE
Q8CGN5	Plin1	126;130	Perilipin-1	R.LRS#ARNS#ISVPIASTSDK.V	3	164.26	132.54	103.73	71.7	107.69	84.49	105.12	99.25	97.41	120.5	0.665339	103968	55596	ISTRLRSARNSIS;LRSARNSISVPIA				TRUE
Q61409	Pde3b	15	cGMP-inhibited 3',5'-cyclic phosphodiesterase B	R.DAPAMRS#PPPPPASAASPPESLR.N	1	31.63	20.32	30.51	9.09	16.41	26.53	14.6	8.59	21.18	12.5	0.670885	18576	122154	DAPAMRSPPPPPA				TRUE
Q8CGN5	Plin1	174	Perilipin-1	R.LAS#GGADLALGSIEK.V	34	3572.88	4318.59	4133.12	2273.05	2461.41	2545.6	3178.86	2075.71	1615.74	2993.5	0.67405	103968	55596	RVGRLASGGADLA				TRUE
Q8CGN5	Plin1	81	Perilipin-1	R.RLS#TQFTAANELACR.G	16	915.16	903.58	799.37	609.92	669.71	616.99	649.2	505.81	555.87	573.5	0.684591	103968	55596	PVVRRLSTQFTAA				TRUE
P31324	Prkar2b	112	cAMP-dependent protein kinase type II-beta regulatory subunit	R.AS#VCAEAYNPDEEEDDAESR.I	35	814.15	927.76	686.48	510.96	703.55	652.36	495.42	528.71	773.99	439.5	0.687603	19088	46167	RFTRRASVCAEAY				TRUE
O88492	Plin4	1032	Perilipin-4	K.GTVQTS#LDTSK.H	1	165.28	113.19	165.77	60.59	89.23	110.04	75.92	82.07	110.12	82	0.69643	57435	139415	KGTVQTSLDTSKH				TRUE
Q01063	Pde4d	141	cAMP-specific 3',5'-cyclic phosphodiesterase 4D	R.SDSDYDLS#PK.S	4	713.15	765.23	581.73	526.1	627.66	487.31	499.31	534.44	493.4	383.5	0.698983	238871	84563	DSDYDLSPKSMSR				TRUE
O88492	Plin4	422	Perilipin-4	K.S#VLMGTK.D	2	682.54	481.78	753.6	273.65	309.73	422.46	391.27	245.27	509.29	362.5	0.701648	57435	139415	GLDTTKSVLMGTK				TRUE
Q01063	Pde4d	136	cAMP-specific 3',5'-cyclic phosphodiesterase 4D	R.SDS#DYDLSPK.S	2	241.8	176.07	84.41	136.32	215.37	72.7	186.88	178.46	184.23	131	0.711567	238871	84563	FLYRSDSDYDLSP				TRUE
O35678	Mgll	189	Monoglyceride lipase	R.NKS#EVDLYNSDPLVCR.A	19	997.79	937.44	752.59	624.05	670.73	685.77	764.06	648.96	807.87	630.5	0.72143	23945	33388	VLSRNKSEVDLYN				TRUE
Q8CGN5	Plin1	410	Perilipin-1	R.LS#LMEPESEFR.D	4	197.93	150.92	30.51	141.37	199.99	35.37	203.42	134.56	104.82	162	0.725269	103968	55596	VPLPRLSLMEPES				TRUE
Q01063	Pde4d	693	cAMP-specific 3',5'-cyclic phosphodiesterase 4D	K.DSGS#QVEEDTSCSDSK.T	3	126.51	113.19	96.62	81.79	114.87	81.55	83.71	88.75	102.7	67	0.747799	238871	84563	TEKDSGSQVEEDT				TRUE
Q8CGN5	Plin1	460	Perilipin-1	R.GLS#APSCPGLDDK.T	32	3045.42	3884.21	3958.19	2616.38	2312.7	2383.49	2998.8	2035.63	1871.97	2806.5	0.757027	103968	55596	RSVRGLSAPSCPG				TRUE
O88492	Plin4	323	Perilipin-4	K.S#VLIGTK.D	2	508.08	429.54	613.26	264.57	281.01	385.13	347.47	263.4	415.05	293.5	0.763473	57435	139415	GLDTTKSVLIGTK				TRUE
P54310	Lipe	559	Hormone-sensitive lipase	R.SVS#EAALAQPEGLLGTDTLKK.L	18	831.5	730.41	1010.91	405.94	594.84	639.59	553.82	477.18	674.46	487	0.775291	16890	83348	SMRRSVSEAALAQ				TRUE
Q8CGN5	Plin1	433;442	Perilipin-1	R.KGS#GARPASPES#TPRPGQPR.G	2	40.81	57.08	58.99	40.39	38.97	36.35	36.01	19.09	26.47	49.5	0.780902	103968	55596	EAERKGSGARPAS;RPASPESTPRPGQ	ERK			TRUE
O88492	Plin4	387	Perilipin-4	K.GTAQMGLGTS#K.T	1	143.85	110.29	167.81	68.67	97.43	96.28	93.44	83.03	109.06	80.5	0.783249	57435	139415	QMGLGTSKTVLTG				TRUE
Q8CGN5	Plin1	198	Perilipin-1	K.VVEFLLPPDKES#APSSGR.Q	1	17.34	20.32	14.24	14.14	17.43	14.74	9.73	17.18	15.88	15	0.785582	103968	55596	LPPDKESAPSSGR				TRUE
Q8CGN5	Plin1	494	Perilipin-1	R.RVSDS#FFRPSVMEPILGR.A	5	202.01	253.47	216.62	186.81	166.14	165.06	220.94	172.74	131.29	182	0.791253	103968	55596	ARRVSDSFFRPSV				TRUE
P54310	Lipe	557	Hormone-sensitive lipase	R.S#VSEAALAQPEGLLGTDTLK.K	15	661.12	564.01	793.27	355.45	476.9	537.41	436.05	388.42	519.87	378.5	0.792951	16890	83348	TESMRRSVSEAAL				TRUE
P54310	Lipe	544	Hormone-sensitive lipase	K.TTSPT#AESVRPTESMR.R	2	135.69	116.09	221.71	66.65	82.05	182.74	59.37	59.17	76.23	58.5	0.800719	16890	83348	QKTTSPTAESVRP				TRUE
Q8CGN5	Plin1	499	Perilipin-1	R.RVSDSFFRPS#VM*EPILGR.A	5	142.83	197.35	173.91	143.39	137.43	119.86	179.09	106.89	98.47	132	0.801811	103968	55596	DSFFRPSVMEPIL				TRUE
Q8CGN5	Plin1	492	Perilipin-1	R.RVS#DSFFRPSVM*EPILGR.A	20	781.5	980.97	909.2	715.95	645.09	683.8	886.69	634.64	518.82	685.5	0.805644	103968	55596	KPARRVSDSFFRP				TRUE
Q8CGN5	Plin1	126;130;138	Perilipin-1	R.S#ARNSIS#VPIAST#SDK.V	1	22.45	37.73	34.58	24.24	21.54	29.47	25.31	22.9	21.18	15.5	0.808907	103968	55596	ISTRLRSARNSIS;LRSARNSISVPIA;SVPIASTSDKVLG				TRUE
O88492	Plin4	742	Perilipin-4	K.GS#AQGGLDTTK.S	3	310.15	475.97	510.54	240.33	202.04	234.81	322.17	245.27	456.35	358	0.817149	57435	139415	INVAKGSAQGGLD				TRUE
Q8CGN5	Plin1	452;455	Perilipin-1	R.GS#LRS#VR.G	1	164.26	163.49	88.48	140.36	183.58	81.55	149.89	164.15	150.35	116	0.819497	103968	55596	PGQPRGSLRSVRG;PRGSLRSVRGLSA				TRUE
P54310	Lipe	651	Hormone-sensitive lipase	R.RSS#QGVLHMPLYTSPIVK.N	3	161.2	180.91	200.35	132.28	176.4	147.37	144.05	129.79	87.88	105	0.82073	16890	83348	FHPRRSSQGVLHM				TRUE
O88502	Pde8a	14	High affinity cAMP-specific and IBMX-insensitive 3',5'-cyclic phosphodiesterase 8A	R.T#FSHSDGEDEDVDVDVPGPAPR.S	1	20.4	14.51	19.32	12.12	15.38	12.77	12.65	17.18	14.82	10.5	0.821684	18584	93171	HTSENRTFSHSDG				TRUE
Q01063	Pde4d	287	cAMP-specific 3',5'-cyclic phosphodiesterase 4D	K.QHEVEIPS#PTQK.E	1	128.55	124.8	124.07	120.17	124.1	89.41	89.55	108.8	106.94	76	0.827946	238871	84563	HEVEIPSPTQKEK		P[S/T]P		TRUE
O88502	Pde8a	452	High affinity cAMP-specific and IBMX-insensitive 3',5'-cyclic phosphodiesterase 8A	R.RFS#GNEYILATK.N	3	489.72	336.66	514.61	248.41	297.42	355.66	344.56	293.94	400.23	282	0.827957	18584	93171	DGLRRFSGNEYIL				TRUE
Q01341	Adcy6	53	Adenylate cyclase type 6	K.NAEPPS#PTPAAHTR.C	3	325.46	168.33	417.99	130.26	141.53	293.76	111.93	127.88	285.88	176.5	0.853465	11512	130319	KNAEPPSPTPAAH	ERK	P[S/T]P		TRUE
Q01341	Adcy6	573	Adenylate cyclase type 6	R.ANS#MEGLMPR.W	2	262.2	140.28	354.94	92.9	122.04	227.93	92.47	118.34	214.94	169	0.864987	11512	130319	QRTRANSMEGLMP				TRUE
O88492	Plin4	973;980;988	Perilipin-4	K.ET#VQM*GLDT#SKNILM*DT#K.D	1	47.95	44.5	43.73	35.34	45.13	45.19	33.09	48.67	42.35	29	0.872093	57435	139415	ANVAKETVQMGLD;VQMGLDTSKNILM;KNILMDTKDSICA				TRUE
Q99MK8	Adrbk1	670	Beta-adrenergic receptor kinase 1	K.NKPRS#PVVELSK.V	1	161.2	131.57	172.89	112.09	136.4	177.83	108.04	98.3	144	87.5	0.88555	110355	79639	MKNKPRSPVVELS	ERK			TRUE
P51830	Adcy9	613	Adenylate cyclase type 9	R.GQGTASPGS#VSDLAQTVK.T	2	108.15	46.44	132.21	35.34	48.2	90.39	48.67	53.44	88.94	54.5	0.892183	11515	150954	GTASPGSVSDLAQ				TRUE
Q9DBC7	Prkar1a	77;83	cAMP-dependent protein kinase type I-alpha regulatory subunit	R.TDS#REDEIS#PPPPNPVVK.G	7	327.5	307.64	253.23	347.37	406.13	398.89	278.37	254.81	207.53	157.5	0.90682	19084	43185	TGIRTDSREDEIS;SREDEISPPPPNP				TRUE
O88492	Plin4	191	Perilipin-4	K.S#VVMGTK.D	1	94.88	104.48	177.98	75.73	62.56	95.3	87.6	76.35	100.59	68.5	0.933751	57435	139415	GLDTTKSVVMGTK				TRUE
Q8BJ56	Pnpla2	430	Patatin-like phospholipase domain-containing protein 2	R.NNLS#LGDALAK.W	7	573.37	672.36	793.27	520.04	506.64	687.73	658.94	515.35	541.05	459	0.939614	66853	53657	WVRNNLSLGDALA				TRUE
Q8CGN5	Plin1	433;439	Perilipin-1	K.GS#GARPAS#PESTPRPGQPR.G	4	223.43	253.47	433.25	202.97	206.14	246.6	225.81	139.34	160.94	223	0.963541	103968	55596	EAERKGSGARPAS;SGARPASPESTPR	ERK			TRUE
Q922S4	Pde2a	185	cGMP-dependent 3',5'-cyclic phosphodiesterase	R.RPEAVQNTS#VDASEDQK.D	2	79.58	72.56	90.51	58.57	94.35	86.46	53.53	66.8	82.59	59	0.972476	NA	103249	EAVQNTSVDASED				TRUE
Q80YT7	Pde4dip	747	Myomegalin	R.STLGDS#DTVAGLEK.E	1	43.87	50.31	39.66	55.54	52.3	60.91	32.12	53.44	50.82	24	0.97895	83679	250631	RSTLGDSDTVAGL				TRUE
O89084	Pde4a	672	cAMP-specific 3',5'-cyclic phosphodiesterase 4A	R.QS#PSPTLEEEPGVLSDPALPDK.F	2	48.97	57.08	37.63	63.62	50.25	53.05	61.32	66.8	56.12	34	0.996676	18577	93558	HSAIRQSPSPTLE				TRUE
Q9DBC7	Prkar1a	77	cAMP-dependent protein kinase type I-alpha regulatory subunit	R.TDS#REDEIS#PPPPNPVVK.G	9	412.18	455.66	366.12	518.03	519.97	421.48	502.23	436.14	395.99	325	1.00392	19084	43185	TGIRTDSREDEIS				TRUE
Q8K1M3	Prkar2a	97	Protein kinase, cAMP dependent regulatory, type II alpha	R.RVS#VCAETFNPDEEEEDNDPRVVHPK.T	12	252	239.92	352.9	330.2	218.45	385.13	200.5	191.82	245.64	125	1.04165	19087	45589	KFTRRVSVCAETF				TRUE
Q9DBC7	Prkar1a	83	cAMP-dependent protein kinase type I-alpha regulatory subunit	R.EDEIS#PPPPNPVVK.G	38	1798.68	2146.72	2398.1	2178.13	2518.84	2390.36	2199.7	2299.03	1801.03	1207	1.07671	19084	43185	SREDEISPPPPNP				TRUE
Q9DBG5	Plin3	106	Perilipin-3	R.LQES#LPILQQPTEK.V	2	56.11	65.78	63.05	74.72	74.87	67.79	92.47	78.26	57.18	36.5	1.11748	66905	47262	LDRLQESLPILQQ				TRUE
Q8BJ56	Pnpla2	476	Patatin-like phospholipase domain-containing protein 2	R.APASPTAADPAT#PQDPPGLPPC.-	2	20.4	29.99	26.44	22.22	32.82	35.37	40.88	25.77	40.23	20.5	1.2117	66853	53657	TAADPATPQDPPG	ERK			TRUE
Q8CGN5	Plin1	492;494;510;511	Perilipin-1	R.VS#DS#FFRPSVM*EPILGRAQY#S#QLR.K	1	23.47	6.77	24.41	27.26	25.64	13.75	14.6	33.4	6.35	11.5	1.29721	103968	55596	KPARRVSDSFFRP;ARRVSDSFFRPSV;ILGRAQYSQLRKK;LGRAQYSQLRKKS				TRUE
Q8K1M3	Prkar2a	348	Protein kinase, cAMP dependent regulatory, type II alpha	R.AAS#AYAVGDVK.C	2	77.54	79.33	107.8	307.99	87.17	155.23	146	114.52	111.17	61.5	1.73931	19087	45589	NKPRAASAYAVGD				TRUE
Q64338	Pde1c	469	Calcium/calmodulin-dependent 3',5'-cyclic nucleotide phosphodiesterase 1C	R.RSS#LNSINSSDAK.R	1	35.71	19.35	88.48	103	65.64	50.11	66.19	47.72	44.47	26	2.23216	18575	80290	TGQRRSSLNSINS				TRUE
E9Q616	Ahnak	147	Protein Ahnak	R.LRSEDGVEGDLGET#QSR.T	1	74.48	70.62	5.09	18.18	11.28	10.81	2.92	9.54	4.24	6	0.117264	66395	604253	EGDLGETQSRTIT
F8WI30	Snx7	8	Sorting nexin-7	R.LAS#GSSELAVGESPR.G	2	188.74	147.05	51.87	62.61	50.25	44.21	36.99	41.99	42.35	25.5	0.264875	76561	50879	DGERLASGSSELA
A2AN08	Ubr4	362	E3 ubiquitin-protein ligase UBR4	R.TGS#TSSKEDDYESDAATIVQK.C	1	266.28	126.73	124.07	74.72	66.66	99.23	20.44	25.77	36	29.5	0.303039	69116	572290	QQVRTGSTSSKED
Q9CPN8	Igf2bp3	165	Insulin-like growth factor 2 mRNA-binding protein 3	K.VAYIPDETAAQQNPS#PQLR.G	1	8.16	41.6	7.12	10.1	20.51	2.95	4.87	8.59	3.18	5.5	0.315615	140488	63575	AAQQNPSPQLRGR		P[S/T]P
Q924A2	Cic	1078	Protein capicua homolog	R.T#QSLSALPK.E	3	1590.55	1420.18	339.68	902.76	365.11	307.51	420.47	520.12	547.4	442.5	0.31932	71722	258130	PPGKRRTQSLSAL
Q3UZA1	Rcsd1	247	CapZ-interacting protein	R.NTCNST#EKPEELVR.T	2	329.54	531.12	84.41	303.95	369.21	149.34	76.89	60.12	57.18	53.5	0.335382	226594	44114	RNTCNSTEKPEEL
Q4VAC9	Plekhg3	1129	Pleckstrin homology domain-containing family G member 3	K.SSAAVETS#PR.R	1	246.9	328.92	127.13	167.63	96.41	116.91	85.65	66.8	81.53	63.5	0.349745	263406	148519	SAAVETSPRRFSF
P70257	Nfix	265	Nuclear factor 1 X-type	R.S#ITSPPSTSSTK.R	1	84.68	47.4	34.58	24.24	19.49	25.54	20.44	18.13	33.88	23	0.377233	18032	53394	VTLGRRSITSPPS
F6ZDS4	Tpr	2223	Nucleoprotein TPR	R.TDGFAEAIHS#PQVAGVPR.F	2	165.28	152.85	38.65	76.74	83.07	45.19	83.71	73.49	51.88	43	0.389566	108989	273990	FAEAIHSPQVAGV
Q9EQN3	Tsc22d4	271	TSC22 domain family protein 4	K.S#PDPFGAAAAQSLSLAR.S	1	26.53	38.7	12.2	16.16	16.41	13.75	9.73	11.45	13.76	8.5	0.390771	78829	39979	ASLVHKSPDPFGA
E9Q616	Ahnak	136	Protein Ahnak	R.LRS#EDGVEGDLGETQSR.T	12	922.3	920.99	504.44	465.52	323.06	617.98	237.49	303.48	301.76	214	0.402504	66395	604253	IKPRLRSEDGVEG
Q61233	Lcp1	5	Plastin-2	R.GS#VSDEEMMELR.E	13	1232.45	939.37	219.67	562.46	472.79	287.87	568.42	577.38	449.99	376.5	0.404624	18826	70149	xxMARGSVSDEEM
Q61462	Cyba	168	Cytochrome b-245 light chain	K.KPS#EGEEEAASAGGPQVNPMPVTDEVV.-	1	28.57	23.22	22.37	8.08	2.05	28.49	7.79	0	9.53	6	0.40698	13057	20748	EVRKKPSEGEEEA
B2RXC2	Itpkb	42	Inositol 1,4,5-trisphosphate 3-kinase B	R.AALS#PGSVFSPGR.G	2	222.41	205.09	101.7	135.31	75.89	112.98	74.95	81.12	65.65	55.5	0.41117	320404	102673	SGRAALSPGSVFS
Q9QZQ1	Mllt4	1211	Afadin	K.ITSVSTGNLCTEEQS#PPPRPEAYPIPTQTYTR.E	1	35.71	16.45	14.24	11.11	10.26	6.88	8.76	7.63	15.88	11.5	0.413439	17356	206499	LCTEEQSPPPRPE
Q8C6B2	Rtkn	106	Rhotekin	R.RPS#DSVQPAQHSPCR.G	1	128.55	89.97	32.54	52.51	41.02	38.32	49.64	39.13	73.06	41	0.420122	20166	63013	KTGRRPSDSVQPA
Q99LH9	Sh3bp5l	30	SH3 domain-binding protein 5-like	R.SEVVEDEGPRS#PVAEEPGGSGSNSSETK.L	1	23.47	17.41	2.03	15.15	12.31	9.82	8.76	4.77	9.53	7.5	0.427287	79566	43374	EDEGPRSPVAEEP	ERK
Q9QY24	Zbp1	383	Z-DNA-binding protein 1	R.AMALGDS#SPQTTEPVLR.E	3	51.01	159.63	28.48	41.4	106.66	33.4	50.61	34.36	32.82	34	0.429323	58203	44331	AMALGDSSPQTTE
P58871	Tnks1bp1	568	182 kDa tankyrase-1-binding protein	R.DDGESQPRS#PALLPSTVEGPPGAPLLQAK.E	2	65.3	68.69	13.22	41.4	38.97	23.58	38.93	24.81	27.53	25.5	0.436488	228140	181825	GESQPRSPALLPS	ERK
Q9CRD4	Dbndd2	117	Dysbindin domain-containing protein 2	R.TSS#LSSDSSNLR.S	1	95.9	148.02	25.43	76.74	49.23	44.21	66.19	74.44	48.71	49	0.444767	52840	17194	TTSRTSSLSSDSS
Q63844	Mapk3	203	Mitogen-activated protein kinase 3	R.IADPEHDHTGFLT#EYVATR.W	1	35.71	28.06	14.24	16.16	16.41	13.75	8.76	15.27	16.94	12.5	0.447036	26417	43066	DHTGFLTEYVATR
P58871	Tnks1bp1	533;539	182 kDa tankyrase-1-binding protein	R.GEGVSQVGPGT#PPAPES#PRKPISGVQGNDPGISLPQR.D	1	17.34	21.28	1.02	17.17	16.41	6.88	8.76	3.82	6.35	9	0.449314	228140	181825	SQVGPGTPPAPES;TPPAPESPRKPIS	ERK
Q8K382	Dennd1a	546	DENN domain-containing protein 1A	K.ESDSAEGDETES#PEQLVR.E	6	245.88	257.34	85.43	120.17	156.91	104.14	128.48	120.25	112.23	82.5	0.452143	227801	111538	EGDETESPEQLVR
Q3UZA1	Rcsd1	177	CapZ-interacting protein	R.S#QSDCGDFR.D	2	175.48	213.8	25.43	120.17	99.48	40.28	130.42	123.11	78.35	96.5	0.458372	226594	44114	SRRFRRSQSDCGD
Q6PHZ2	Camk2d	287	Calcium/calmodulin-dependent protein kinase type II subunit delta	R.QET#VDCLK.K	3	1181.44	518.54	272.56	345.35	466.64	248.57	437.02	252.9	723.17	414.5	0.464816	108058	56369	MMHRQETVDCLKK
Q640N3	Arhgap30	671	Rho GTPase-activating protein 30	R.STS#DNREEAEATPETEM*EAGK.A	7	524.4	755.56	257.3	340.3	587.66	405.76	244.3	284.4	180	108.5	0.47037	226652	120114	AKPRSTSDNREEA
Q60710	Samhd1	29	Deoxynucleoside triphosphate triphosphohydrolase SAMHD1	R.CDGSPRTPPS#T#PPAT#ANLSADDDFQNTDLR.T	1	16.32	20.32	9.15	6.06	10.26	9.82	6.81	3.82	15.88	7.5	0.472844	56045	72650	PSTPPATANLSAD
E9Q0S6	Tns1	1070	Protein Tns1	R.AAS#DGQYENQSPEATSPRS#PGVR.S	1	26.53	23.22	18.31	13.13	8.2	17.68	8.76	7.63	10.59	10	0.473869	21961	201383	EATSPRSPGVRSP	ERK
Q8K1T1	Lrrc25	267	Leucine-rich repeat-containing protein 25	R.NS#PSGDSDCYMNYR.S	1	55.09	45.47	9.15	19.19	30.77	20.63	43.8	21.95	20.12	26	0.476357	211228	32673	WSAARNSPSGDSD
Q8K4S1	Plce1	141	1-phosphatidylinositol 4,5-bisphosphate phosphodiesterase epsilon-1	R.DSVTEDPCLQPGIPS#PLERK.V	1	45.91	30.96	34.58	20.2	21.54	24.56	14.6	7.63	14.82	11	0.484357	74055	255047	LQPGIPSPLERKV		P[S/T]P
P01899	H2-D1	356	H-2 class I histocompatibility antigen, D-B alpha chain	K.GGDYALAPGSQSSEMS#LR.D	6	311.17	569.81	169.84	144.4	474.85	154.25	161.57	173.69	263.64	176.5	0.487735	14964	40836	SQSSEMSLRDCKA
Q76LS9	Fam63a	103	Protein FAM63A	K.VETAEVCSRPQELPQS#PR.I	1	97.94	49.34	51.87	55.54	35.9	42.25	28.23	20.04	33.88	20.5	0.489221	75007	51226	PQELPQSPRIQQP	ERK
Q8VDV3	Rab3il1	180	Guanine nucleotide exchange factor for Rab-3A	R.ELHPQLLS#PTK.A	1	389.73	196.39	151.53	134.3	117.94	154.25	92.47	181.33	195.88	124	0.491239	74760	42713	LHPQLLSPTKAGP
Q9R0Z9	Dlc1	86;89	Rho GTPase-activating protein 7	R.KRS#EDS#DEDEPCAISGK.W	1	106.1	95.78	100.68	58.57	49.23	68.77	35.04	20.04	40.23	24.5	0.491703	50768	123367	SPHRKRSEDSDED;RKRSEDSDEDEPC
Q8VI36	Pxn	83	Paxillin	R.YAHQQPPS#PLPVYSSSAK.N	4	289.75	167.36	222.72	120.17	91.28	105.12	37.96	87.8	114.35	120.5	0.492168	19303	64476	AHQQPPSPLPVYS	ERK	P[S/T]P
P01901	H2-K1	354	H-2 class I histocompatibility antigen, K-B alpha chain	K.GGDYALAPGSQTSDLS#LPDCK.V	10	486.65	1261.52	394.6	300.92	1062.51	360.57	297.84	335.93	455.29	278.5	0.498544	14972	41302	SQTSDLSLPDCKV
P04223-2	H2-K1	354	Isoform 2 of H-2 class I histocompatibility antigen, K-K alpha chain	K.GGDYALAPGSQTSDLS#LPDCK.V	12	558.07	1407.6	452.57	340.3	1182.5	405.76	342.61	381.74	511.4	314	0.499941	NA	NA	SQTSDLSLPDCKA
P01901	H2-K1	367	H-2 class I histocompatibility antigen, K-B alpha chain	K.VMVHDPHS#LA.-	2	123.45	263.14	111.87	54.53	157.94	84.49	86.63	79.21	118.59	82	0.501345	14972	41302	MVHDPHSLAxxxx
Q8BJU0	Sgta	303;305	Small glutamine-rich tetratricopeptide repeat-containing protein alpha	R.S#RT#PSASHEEQQE.-	1	28.57	40.63	15.26	15.15	20.51	11.79	25.31	16.22	14.82	21.5	0.507803	52551	34322	RSQVVRSRTPSAS;QVVRSRTPSASHE
P01899	H2-D1	353;356	H-2 class I histocompatibility antigen, D-B alpha chain	K.GGDYALAPGSQSS#EMS#LRDCKA.-	13	547.87	1113.51	422.06	243.36	874.82	360.57	302.7	302.53	534.7	335	0.507972	14964	40836	APGSQSSEMSLRD;SQSSEMSLRDCKA
P01901	H2-K1	348;351	H-2 class I histocompatibility antigen, K-B alpha chain	K.GGDYALAPGS#QT#SDLSLPDCK.V	2	36.73	85.13	22.37	25.24	72.82	24.56	24.33	22.9	34.94	20.5	0.508083	14972	41302	YALAPGSQTSDLS;APGSQTSDLSLPD
Q6PIX5	Rhbdf1	392	Inactive rhomboid protein 1	K.RIDSY#VK.R	1	220.37	121.9	197.3	68.67	48.2	160.14	28.23	41.99	94.23	58	0.508926	13650	97292	RKRIDSYVKRQIE
P70257	Nfix	268	Nuclear factor 1 X-type	R.SITS#PPSTSSTK.R	2	393.81	280.55	264.42	143.39	130.25	195.51	142.1	125.97	229.76	144	0.509891	18032	53394	GRRSITSPPSTSS
Q5U465	Ccdc125	492	Coiled-coil domain-containing protein 125	R.SCS#LPSTLFYK.-	2	304.03	239.92	104.75	132.28	148.71	109.05	128.48	93.53	223.41	172	0.511173	76041	56655	TLKRSCSLPSTLF
P01901	H2-K1	351	H-2 class I histocompatibility antigen, K-B alpha chain	K.GGDYALAPGSQTS#DLSLPDCK.V	8	267.3	631.73	195.27	175.7	558.94	175.86	171.3	174.65	249.88	145	0.513498	14972	41302	APGSQTSDLSLPD
P26645	Marcks	112	Myristoylated alanine-rich C-kinase substrate	K.EAAEAEPAEPS#SPAAEAEGASASSTSSPK.A	1	80.6	101.58	40.68	55.54	58.46	74.67	46.72	50.58	27.53	22	0.51622	17118	29661	AEPAEPSSPAAEA
Q80U44	Zfyve16	884	Zinc finger FYVE domain-containing protein 16	K.RCS#DDFSPVLPDVPTM*INK.V	1	21.43	17.41	19.32	8.08	6.15	15.72	8.76	3.82	10.59	8	0.517765	218441	166670	SGSKRCSDDFSPV
Q8JZQ9	Eif3b	111	Eukaryotic translation initiation factor 3 subunit B	R.GHPS#AGAEEEGGSDGSAAEAEPR.A	1	26.53	21.28	20.34	17.17	19.49	25.54	2.92	3.82	5.29	4.5	0.51804	27979	91370	QARGHPSAGAEEE
P70255	Nfic	274	Nuclear factor 1 C-type	R.TLPST#SSSGSK.R	1	127.53	119.96	95.6	85.83	64.61	78.6	39.91	43.9	65.65	42.5	0.521839	18029	48768	RRTLPSTSSSGSK
Q01279	Egfr	695	Epidermal growth factor receptor	R.ELVEPLT#PSGEAPNQAHLR.I	1	31.63	17.41	18.31	10.1	11.28	13.75	7.79	10.5	21.18	9.5	0.522074	13649	134853	ELVEPLTPSGEAP	ERK
Q61129	Cfi	93	Complement factor I	K.S#FECLHPEIK.F	1	155.08	64.82	86.45	60.59	46.15	38.32	68.13	37.22	91.06	34	0.525148	12630	67261	TYCHQKSFECLHP
Q99MS7-2	Ehbp1l1	621	Isoform 2 of EH domain-binding protein 1-like protein 1	R.AHGS#FSHVR.D	2	515.22	429.54	232.89	213.07	327.16	204.36	149.89	443.77	227.64	187	0.525472	NA	NA	PPRAHGSFSHVRD
O89032	Sh3pxd2a	546	SH3 and PX domain-containing protein 2A	K.EAEENPVGACESQGS#PLK.V	4	162.22	208.96	152.55	123.2	100.51	187.65	48.67	53.44	67.76	47.5	0.526214	14218	124201	ACESQGSPLKVKY
Q3TBD2	Hmha1	875	Minor histocompatibility protein HA-1	R.QGGS#ESEAATLAMVGR.L	2	107.13	102.55	52.88	68.67	72.82	54.04	51.59	56.31	48.71	37.5	0.527614	70719	122902	RGRQGGSESEAAT
Q91ZP3	Lpin1	923	Phosphatidate phosphatase LPIN1	R.EPLPPFENQDMHSAS#A.-	6	231.59	185.75	80.34	79.77	122.04	71.72	113.88	96.39	201.17	125	0.533324	14245	102002	QDMHSASAxxxxx
Q62523	Zyx	336	Zyxin	R.S#PGGPGPLTLK.E	7	1253.88	974.2	311.2	629.1	702.53	460.78	918.81	542.07	582.34	626	0.535532	22793	60546	NQNQVRSPGGPGP
P21614	Gc	95	Vitamin D-binding protein	K.S#CESDAPFPVHPGTPECCTK.E	2	182.62	72.56	82.38	43.42	70.77	48.14	71.05	52.49	110.12	71	0.538218	14473	53600	SELSVKSCESDAP
E9Q0S6	Tns1	1054;1070	Protein Tns1	R.AAS#DGQYENQSPEATSPRS#PGVR.S	3	124.47	107.38	92.55	63.62	55.38	73.69	52.56	60.12	49.76	52.5	0.539336	21961	201383	LRRRAASDGQYEN;EATSPRSPGVRSP	ERK
P62960	Ybx1	165	Nuclease-sensitive element-binding protein 1	R.NYQQNYQNS#ES#GEK.N	1	44.89	51.27	3.05	31.3	38.97	20.63	45.75	38.17	11.65	18	0.539517	22608	35730	NYQNSESGEKNEG
O54916	Reps1	708	RalBP1-associated Eps domain-containing protein 1	K.S#EDELRPDVDEHTQK.T	2	383.61	402.45	184.08	312.03	239.99	211.23	223.86	213.77	184.23	129.5	0.540255	19707	86519	VRRRLKSEDELRP
Q3UHU8	Gtf2i	212	General transcription factor II-I	R.SMLSPS#GSCGPIK.V	1	66.32	187.68	65.09	49.48	142.56	45.19	51.59	95.44	63.53	38.5	0.542697	14886	108350	RSMLSPSGSCGPI
P20152	Vim	56	Vimentin	R.SLYSSS#PGGAYVTR.S	16	1409.97	1551.75	330.53	826.01	989.69	897.98	1294.51	1071.74	375.88	647.5	0.543083	22352	53688	RSLYSSSPGGAYV
P62960	Ybx1	163	Nuclease-sensitive element-binding protein 1	R.NYQQNYQNS#ES#GEK.N	8	601.94	716.86	41.7	413.01	540.48	292.78	591.78	549.71	138.7	302	0.544086	22608	35730	QQNYQNSESGEKN
Q9QYR6	Map1a	2182	Microtubule-associated protein 1A	R.ALALVPGT#PTR.T	1	55.09	32.89	35.6	20.2	22.56	21.61	24.33	23.86	20.12	23.5	0.544953	17754	300140	LALVPGTPTRTRH	ERK
P07724	Alb	590	Serum albumin	K.DT#CFSTEGPNLVTR.C	4	420.34	202.19	224.76	98.96	196.91	187.65	146	97.34	261.53	146.5	0.546018	11657	68693	KAADKDTCFSTEG
Q3UZ39	Lrrfip1	649	Leucine-rich repeat flightless-interacting protein 1	K.VEEDGPTEGPTDILDQNS#PQCEDR.E	1	11.22	20.32	9.15	6.06	10.26	8.84	12.65	9.54	7.41	5	0.546211	16978	79249	DILDQNSPQCEDR
Q8C838	Tusc5	85;88	Tumor suppressor candidate 5 homolog	R.RASS#VIT#TSYAQDQEAPK.D	1	31.63	31.93	19.32	19.19	23.59	12.77	14.6	18.13	18	13.5	0.547121	237858	18719	SSRRASSVITTSY;RASSVITTSYAQD
Q6P5B5	Fxr2	603	Fragile X mental retardation syndrome-related protein 2	R.TDGS#ISGDRQPVTVADYISR.A	1	51.01	60.95	8.14	41.4	36.92	24.56	60.35	32.45	14.82	26.5	0.547383	23879	74253	GNRTDGSISGDRQ
E9Q0S6	Tns1	1067	Protein Tns1	R.AASDGQYENQSPEATS#PRSPGVR.S	3	138.75	101.58	98.65	76.74	53.33	93.34	61.32	45.81	47.65	50.5	0.548558	21961	201383	QSPEATSPRSPGV
Q69ZL1	Fgd6	670	FYVE, RhoGEF and PH domain-containing protein 6	K.AHS#AENCSLESQK.V	2	163.24	125.77	107.8	64.63	64.61	106.11	75.92	63.94	102.7	50	0.549903	13998	155169	KPTKAHSAENCSL
Q6ZWQ0	Syne2	162	Nesprin-2	K.LAQTLSCDYNQPSPEVVSVAASS#PT#SSPPTK.K	1	21.43	8.71	9.15	10.1	3.08	10.81	6.81	4.77	11.65	10	0.550514	319565	782725	VSVAASSPTSSPP
Q9WVL6	Extl3	361	Exostosin-like 3	R.S#FEEEMEGDPPADYDDR.I	2	56.11	17.41	15.26	10.1	20.51	14.74	17.52	19.09	39.18	26	0.552231	NA	104474	SLQEARSFEEEME
Q61271	Acvr1b	168	Activin receptor type-1B	R.QRLDMEDPS#CEMCLSK.D	1	70.4	35.79	50.85	14.14	20.51	40.28	19.47	15.27	50.82	23.5	0.552877	11479	56700	LDMEDPSCEMCLS
Q8K4G5	Ablim1	216	Actin-binding LIM protein 1	R.DCLCQLCAQPMSSS#PK.E	16	813.13	551.43	582.75	288.8	272.81	408.71	268.64	208.05	633.17	361.5	0.554104	226251	96805	AQPMSSSPKEASC
Q924A2	Cic	2299;2311	Protein capicua homolog	K.RKNST#DLDSAPEDPT#SPK.R	2	87.74	102.55	56.95	76.74	52.3	50.11	47.69	51.53	45.53	41	0.55422	71722	258130	RKKRKNSTDLDSA;APEDPTSPKRKMR	ERK
Q8BHL5	Elmo2	82;95	Engulfment and cell motility protein 2	K.NGTILQLAVSPS#RAARQLM*ERTQSS#SM*ETR.L	1	16.32	13.54	2.03	9.09	11.28	6.88	13.63	3.82	8.47	11	0.554253	140579	83887	QLAVSPSRAARQL;MERTQSSSMETRL
Q64318	Zeb1	302	Zinc finger E-box-binding homeobox 1	K.TSQCSSPSLSTSPGS#PTRPQIR.Q	1	42.85	26.12	34.58	13.13	14.36	27.51	15.57	6.68	26.47	15	0.555676	21417	122465	LSTSPGSPTRPQI	ERK
Q9QYR6	Map1a	504	Microtubule-associated protein 1A	K.ELSSEPRT#PPAQK.G	2	322.4	201.22	252.22	194.89	130.25	222.04	84.68	99.25	110.12	72	0.556439	17754	300140	LSSEPRTPPAQKG	ERK
Q61194	Pik3c2a	261	Phosphatidylinositol 4-phosphate 3-kinase C2 domain-containing subunit alpha	K.ASVCNLQIS#PK.S	3	569.29	406.32	467.82	333.23	238.96	377.27	197.58	178.46	244.58	160	0.563212	18704	190758	VCNLQISPKSEDI
P01901	H2-K1	348	H-2 class I histocompatibility antigen, K-B alpha chain	K.GGDYALAPGS#QT#SDLSLPDCK.V	1	23.47	40.63	18.31	15.15	36.92	17.68	12.65	9.54	21.18	13	0.5633	14972	41302	YALAPGSQTSDLS
Q62417	Sorbs1	1189;1201	Sorbin and SH3 domain-containing protein 1	K.T#PVDYIDLPYSSS#PSR.S	1	26.53	23.22	9.15	13.13	16.41	13.75	12.65	21	16.94	9.5	0.565477	20411	143070	KRPLVKTPVDYID;DLPYSSSPSRSAT
Q8BZQ7	Anapc2	329	Anaphase-promoting complex subunit 2	K.VFLQDNPTRPTS#PEAGNTLR.R	1	70.4	29.02	31.53	23.23	26.67	29.47	16.55	17.18	50.82	29.5	0.565656	99152	95307	NPTRPTSPEAGNT	ERK
Q8C838	Tusc5	84;91	Tumor suppressor candidate 5 homolog	R.AS#SVITTSY#AQDQEAPK.D	1	31.63	43.53	25.43	14.14	24.61	22.6	11.68	19.09	31.76	21	0.566491	237858	18719	VSSRRASSVITTS;SVITTSYAQDQEA
Q9ET54	Palld	901	Palladin	R.IAS#DEEIQGTK.D	2	258.12	234.12	218.66	212.06	155.89	186.67	103.17	108.8	70.94	60.5	0.567147	72333	152131	RTARIASDEEIQG
Q924A2	Cic	1338;1342	Protein capicua homolog	R.AAS#EDMT#SDEER.M	4	371.37	432.44	83.39	322.12	258.45	150.32	293.94	276.76	235.06	209.5	0.569021	71722	258130	RSQRAASEDMTSD;AASEDMTSDEERM
Q7TMQ7	Wdr91	257	WD repeat-containing protein 91	R.LGDSELALVCSQRPASLSQS#PR.V	1	68.36	46.44	31.53	23.23	36.92	25.54	29.2	33.4	55.06	26.5	0.569207	101240	83421	PASLSQSPRVGFL
A2AJW4	Ppp1r3d	54	Protein phosphatase 1 regulatory subunit 3	R.SRS#LPTS#PER.R	1	299.95	341.5	256.29	149.45	215.37	173.9	147.94	122.16	277.41	118.5	0.569421	228966	30510	IQRRSRSLPTSPE
Q3UHQ6	Dopey2	718	Protein dopey-2	R.SSESLSSVPS#SPHRK.A	1	197.93	104.48	132.21	79.77	91.28	122.81	63.27	53.44	85.76	61	0.570037	70028	257483	SLSSVPSSPHRKA
Q60710	Samhd1	21	Deoxynucleoside triphosphate triphosphohydrolase SAMHD1	R.CDGS#PRT#PPSTPPATANLSADDDFQNTDLR.T	3	48.97	68.69	23.39	36.35	49.23	20.63	36.01	24.81	46.59	31.5	0.570521	56045	72650	CDGSPRTPPSTPP	ERK
Q61316	Hspa4	540	Heat shock 70 kDa protein 4	K.MQVDQEEPHTEEQQQQPQT#PAENK.A	1	21.43	13.54	12.2	7.07	13.33	10.81	5.84	8.59	13.76	8.5	0.572634	NA	94133	QQQQPQTPAENKA	ERK
Q6WVG3	Kctd12	187	BTB/POZ domain-containing protein KCTD12	R.S#PSGGAAGPLLTPSQSLDGSR.R	4	68.36	100.61	14.24	45.44	81.02	11.79	64.24	59.17	59.29	52	0.572868	239217	35892	LELASRSPSGGAA
Q8K4G5	Ablim1	475;477	Actin-binding LIM protein 1	R.TLS#PT#PSAEGYQDVR.D	1	33.67	24.19	8.14	17.17	16.41	12.77	16.55	20.04	20.12	21.5	0.573367	226251	96805	ESPRTLSPTPSAE;PRTLSPTPSAEGY		P[S/T]P
Q91Z67	Srgap2	210	SLIT-ROBO Rho GTPase-activating protein 2	R.QTPRSPDST#ANVR.I	1	36.73	24.19	10.17	18.18	19.49	16.7	19.47	21	22.23	12.5	0.573457	14270	120798	PRSPDSTANVRIE
Q8BNW9	Kbtbd11	198	Kelch repeat and BTB domain-containing protein 11	R.LLLADAY#SGR.M	1	398.91	118.99	133.23	149.45	109.74	209.27	88.57	111.66	253.06	133.5	0.573701	74901	67946	LLLADAYSGRMAG
Q8R3Q2	Ppp6r2	670	Serine/threonine-protein phosphatase 6 regulatory subunit 2	R.NVPGLAAPSS#PTQK.E	4	537.67	399.55	442.4	288.8	291.27	360.57	194.66	166.06	245.64	163	0.574145	NA	100460	GLAAPSSPTQKEG	ERK
Q8K3K8	Optn	530	Optineurin	R.TS#DSDQQTYLFQR.G	1	37.75	30.96	17.29	27.26	24.61	20.63	20.44	11.45	18	18.5	0.575535	71648	67018	RHGARTSDSDQQT
Q3UMF0	Cobll1	770	Cordon-bleu protein-like 1	K.EPACTYGNNVPLS#PVDGSNK.N	2	35.71	34.83	27.46	21.21	24.61	29.47	21.41	9.54	13.76	15	0.575773	319876	137382	GNNVPLSPVDGSN	ERK
P01899	H2-D1	350;353	H-2 class I histocompatibility antigen, D-B alpha chain	K.GGDYALAPGSQS#S#EM*SLR.D	10	346.88	623.02	211.54	187.82	590.74	227.93	248.2	231.91	306	231	0.576126	14964	40836	YALAPGSQSSEMS;APGSQSSEMSLRD
Q80YV2	Zc3hc1	406	Nuclear-interacting partner of ALK	R.LCS#SSSSDTSPR.S	5	534.61	481.78	390.53	298.9	259.47	252.5	269.61	212.82	411.88	250	0.576971	232679	55196	KRARLCSSSSSDT
Q63918	Sdpr	363;368	Serum deprivation-response protein	R.RGNNSAVGS#NADLT#IEEDEEEEPVALQQAQQVR.Y	1	20.4	16.45	2.03	13.13	14.36	11.79	14.6	9.54	11.65	8	0.577341	20324	46764	NNSAVGSNADLTI;GSNADLTIEEDEE
Q5U4C3	Scaf1	579	Splicing factor, arginine/serine-rich 19	R.S#AS#PPPAASSSSSSR.R	1	32.65	44.5	11.19	20.2	35.9	17.68	21.41	18.13	43.41	10.5	0.578159	233208	133842	RRRRSASPPPAAS
Q69ZR2	Hectd1	1389	E3 ubiquitin-protein ligase HECTD1	R.KGS#SSSVCSVASSSDISLASTK.T	1	21.43	12.58	12.2	6.06	6.15	6.88	11.68	14.32	15.88	5.5	0.578286	NA	290086	SSSRKGSSSSVCS
Q61838	A2m	644	Alpha-2-macroglobulin	K.DHENCIS#GEDITHNGIVYTPK.H	2	125.49	47.4	64.07	35.34	51.28	49.12	14.6	41.99	94.23	50	0.579313	11287	165853	DHENCISGEDITH
Q6Y685	Tacc1	480	Transforming acidic coiled-coil-containing protein 1	K.KYEAQPLDLDACS#QDEGAVISK.I	1	15.3	19.35	8.14	9.09	12.31	12.77	11.68	6.68	11.65	8	0.579509	320165	83952	LDLDACSQDEGAV
Q8C4S8	Dennd2a	497	DENN domain-containing protein 2A	K.RLS#QSTESNSGK.V	2	142.83	175.1	83.39	84.82	59.48	80.56	112.91	88.75	128.12	99	0.579554	209773	113094	KRVKRLSQSTESN
Q80YV2	Zc3hc1	406;409	Nuclear-interacting partner of ALK	R.LCS#SSS#SDTSPR.S	1	37.75	55.14	37.63	34.33	20.51	23.58	22.39	19.09	33.88	24	0.579745	232679	55196	KRARLCSSSSSDT;RLCSSSSSDTSPR
Q8BTM8	Flna	968	Filamin-A	K.SPFSVGVSPS#LDLSK.I	2	333.62	143.18	253.23	135.31	158.97	246.6	58.4	81.12	117.53	55	0.579992	192176	281222	SVGVSPSLDLSKI
A6H5X4	Phf11	336	PHD finger protein 11	R.SQESPEVQAGSGDS#L.-	1	16.32	26.12	16.27	8.08	17.43	11.79	7.79	13.36	13.76	10	0.580113	219132	37728	QAGSGDSLxxxxx
Q6PFR5	Tra2a	261	Transformer-2 protein homolog alpha	R.SPS#PYYSR.Y	4	697.84	903.58	186.11	433.2	802.01	392.01	425.34	506.76	678.7	296	0.580755	NA	32316	YRRRSPSPYYSRY		P[S/T]P
Q8VDV3	Rab3il1	195	Guanine nucleotide exchange factor for Rab-3A	K.S#TSSSLCPVVCPTAGHIPTPDK.E	2	183.64	104.48	152.55	55.54	57.43	81.55	83.71	65.85	110.12	63.5	0.581572	74760	42713	GHSRQKSTSSSLC
Q8BYW1	Arhgap25	402	Rho GTPase-activating protein 25	R.TDSFSNTAS#SPDATSPTGPLPSDQHQEDSGK.A	1	22.45	7.74	8.14	7.07	10.26	4.91	11.68	15.27	7.41	5.5	0.58165	232201	73383	SFSNTASSPDATS
Q811M1	Arhgap15	204	Rho GTPase-activating protein 15	K.NPS#CGSLELFNLQR.S	1	28.57	35.79	28.48	18.18	20.51	19.65	12.65	13.36	25.41	11.5	0.58165	76117	55339	RLPKNPSCGSLEL
Q3UMT1	Ppp1r12c	560	Protein phosphatase 1 regulatory subunit 12C	R.RST#QGVTLTDLK.E	2	199.97	114.16	15.26	89.87	161.02	92.35	142.1	109.75	52.94	68.5	0.582394	232807	84685	RQSRRSTQGVTLT
Q8K3X4	Irf2bpl	69	Interferon regulatory factor 2-binding protein-like	R.AHGCFQDGRS#PGPPPPVGVK.T	1	64.28	43.53	20.34	31.3	45.13	18.67	35.04	32.45	33.88	35	0.583921	238330	80565	CFQDGRSPGPPPP
Q8C838	Tusc5	79	Tumor suppressor candidate 5 homolog	R.QPSLSGSPSRVS#S#R.R	2	381.57	353.11	215.61	155.51	246.14	182.74	202.45	181.33	291.17	245	0.585272	237858	18719	GSPSRVSSRRASS
Q9Z0M6	Cd97	813	CD97 antigen	R.ALRS#SESGM*.-	1	112.23	70.62	128.14	32.31	31.79	86.46	27.25	22.9	54	45.5	0.585658	26364	90413	QTRALRSSESGMx
F8VQC9	Slc4a7	1057	NBCn1-G	R.GS#LLQIPVK.T	1	174.46	78.36	44.75	46.45	67.69	44.21	62.29	63.94	159.88	103.5	0.586099	218756	127221	LPFERGSLLQIPV
Q8BL97	Srsf7	210;212	Serine/arginine-rich splicing factor 7	R.SRS#GS#IIGSR.Y	1	108.15	143.18	65.09	70.69	97.43	81.55	44.77	67.76	118.59	44	0.586758	225027	30818	SLRRSRSGSIIGS;RRSRSGSIIGSRY
Q8K094	Pvr	393	Poliovirus receptor	R.ENVQYSS#VNGDCR.L	2	91.82	58.05	56.95	31.3	47.18	37.33	43.8	41.04	58.23	36.5	0.587726	52118	44668	ENVQYSSVNGDCR
A5A4Y9	Ppp1r11	107	Protein phosphatase 1 regulatory subunit 11	R.RPTT#PAPTPTTPPQPPDPSKPPPGPMQH.-	1	19.38	31.93	16.27	12.12	19.49	10.81	12.65	11.45	24.35	13.5	0.5878	76497	14532	KGRRPTTPAPTPT	ERK
Q8CC35	Synpo	744	Synaptopodin	R.CPS#PTMS#LPSSWK.Y	1	26.53	20.32	18.31	13.13	13.33	15.72	13.63	12.41	14.82	9	0.588847	NA	99552	CPSPTMSLPSSWK
O08736	Casp12	104	Caspase-12	K.ICTPSS#PSESK.R	6	706.01	860.04	630.54	397.86	510.74	538.4	418.53	346.43	491.29	359	0.589507	12364	47854	KICTPSSPSESKR	ERK
P16015	Ca3	29	Carbonic anhydrase 3	K.GDNQS#PIELHTK.D	2	461.15	527.25	444.43	256.49	313.83	339.94	241.38	227.14	288	221.5	0.590022	12350	29366	AKGDNQSPIELHT
Q9ERG0	Lima1	488	LIM domain and actin-binding protein 1	K.SDNEETLGRPAQPPNAGESPHS#PGVEDAPIAK.V	2	41.83	29.99	27.46	26.25	21.54	27.51	23.36	21	11.65	11	0.590957	65970	84060	AGESPHSPGVEDA	ERK
P51125	Cast	303	Calpastatin	K.NEGITQPLPDS#PKPM*GTDQAIDALSSDFTCSSPTGK.Q	2	31.63	30.96	22.37	18.18	21.54	20.63	20.44	18.13	13.76	13	0.591348	12380	84922	TQPLPDSPKPMGT	ERK
Q6VGS5	Ccdc88c	227	Protein Daple	R.DYLQTQQPPS#PGK.F	1	96.92	66.75	26.44	64.63	91.28	32.42	36.01	42.95	52.94	40.5	0.591388	68339	226535	QTQQPPSPGKFSS	ERK	P[S/T]P
Q8K3K8	Optn	210	Optineurin	K.NCPT#PTRTDPISLSNCTEDAR.S	2	72.44	60.95	52.88	32.31	40	48.14	35.04	28.63	47.65	31.5	0.592529	71648	67018	EMKNCPTPTRTDP		P[S/T]P
P58871	Tnks1bp1	238	182 kDa tankyrase-1-binding protein	R.SQEGTAEIPAECQEEHSKT#PEER.N	2	92.84	109.32	47.8	58.57	75.89	54.04	69.11	53.44	61.41	59.5	0.593292	228140	181825	QEEHSKTPEERNL
Q80XS6	Samd4b	621	Protein Smaug homolog 2	R.QNLWFANPGGSNS#MPSQSR.S	1	15.3	13.54	2.03	7.07	9.23	15.72	10.71	12.41	6.35	5	0.593967	NA	75024	NPGGSNSMPSQSR
Q8K4G5	Ablim1	499	Actin-binding LIM protein 1	R.STSQGS#INSPVYSR.H	3	326.48	219.61	292.9	104.01	139.48	180.78	145.02	117.39	205.41	113	0.59422	226251	96805	RSTSQGSINSPVY
Q9Z2R6	Unc119	37	Protein unc-119 homolog A	R.SAEPTREPGAEAES#GSESEPEPGPGPR.L	1	13.26	18.38	8.14	7.07	14.36	12.77	2.92	10.5	10.59	9	0.59537	22248	27010	PGAEAESGSESEP
E9Q616	Ahnak	4906	Protein Ahnak	K.VPDVDISS#PGINVEAPDIHMK.A	1	72.44	81.26	54.92	39.38	41.02	53.05	54.51	51.53	47.65	24	0.595413	66395	604253	PDVDISSPGINVE
Q61823	Pdcd4	457	Programmed cell death protein 4	K.RFVS#EGDGGR.L	1	300.97	287.33	191.2	115.12	186.66	155.23	177.14	187.05	260.47	129	0.595729	18569	51702	GRKRFVSEGDGGR
Q9JHU2	Palmd	387	Palmdelphin	K.SGPQCSSPT#CQEETEDVR.Y	4	172.42	208	55.94	126.22	153.84	95.3	159.62	100.21	106.94	108.5	0.595769	114301	62700	PQCSSPTCQEETE
P08228	Sod1	108	Superoxide dismutase [Cu-Zn]	R.VISLS#GEHSIIGR.T	1	51.01	29.99	18.31	24.24	22.56	28.49	24.33	35.31	23.29	16.5	0.595772	20655	15943	DRVISLSGEHSII
P16015	Ca3	48	Carbonic anhydrase 3	K.HDPSLQPWS#ASYDPGSAK.T	4	311.17	346.34	261.37	155.51	229.73	183.72	155.73	164.15	236.11	182.5	0.5965	12350	29366	PSLQPWSASYDPG
Q8CI11	Gnl3	505	Guanine nucleotide-binding protein-like 3	R.ELS#PEQSTAGKPSDGSSALDR.A	1	38.77	39.66	11.19	23.23	35.9	13.75	31.15	27.68	23.29	21	0.596679	30877	60786	EETRELSPEQSTA
Q9D0F9	Pgm1	117	Phosphoglucomutase-1	K.AIGGIILTAS#HNPGGPNGDFGIK.F	27	1493.63	994.51	746.48	687.67	762.01	512.85	618.06	757.76	1311.86	543.5	0.59685	72157	61418	GIILTASHNPGGP
E9Q1M1	Pdzd2	1419	Protein Pdzd2	K.FIGEAPEAWLSQS#PQR.A	1	28.57	28.06	20.34	22.22	15.38	19.65	14.6	13.36	13.76	16	0.597342	68070	296726	EAWLSQSPQRADC
P49769	Psen1	329	Presenilin-1	R.AERETQDSGS#GNDDGGFSEEWEAQR.D	1	17.34	13.54	14.24	8.08	6.15	10.81	8.76	7.63	11.65	6.5	0.597636	19164	52640	ETQDSGSGNDDGG
B2RXC2	Itpkb	247	Inositol 1,4,5-trisphosphate 3-kinase B	K.EGVAPLLGPAS#PTR.L	5	316.27	290.23	116.96	222.16	212.3	172.92	209.26	209	175.76	135	0.599077	320404	102673	PLLGPASPTRLGT	ERK
Q5DTX6	Jcad	1160	Junctional protein associated with coronary artery disease	R.APQASICSDVDGFPT#SQATSPEPGKKDEEAK.A	2	64.28	53.21	44.75	31.3	32.82	41.26	32.12	22.9	38.12	38.5	0.599562	240185	144798	DVDGFPTSQATSP
Q5DTX6	Jcad	693	Junctional protein associated with coronary artery disease	R.DQQTQTS#FHEDSK.S	1	170.38	124.8	89.5	82.8	103.58	82.53	98.31	75.39	104.82	71	0.599575	240185	144798	DQQTQTSFHEDSK
O88939	Zbtb7a	537	Zinc finger and BTB domain-containing protein 7A	K.HFKDEEEDEEEAS#PDGSGR.L	3	224.45	182.84	84.41	129.25	136.4	117.9	120.69	103.07	172.59	112.5	0.599579	16969	60281	EDEEEASPDGSGR
O55098	Stk10	950	Serine/threonine-protein kinase 10	K.LSEEAEPRPTT#PSK.A	3	482.57	425.67	369.17	245.38	253.32	320.29	238.46	236.68	315.52	202	0.600287	20868	111906	AEPRPTTPSKASN	ERK
Q9CYZ2	Tpd52l2	206	Tumor protein D54	R.ENGSDNLPPS#PGSGDQTLPDHAPF.-	10	160.18	157.69	79.33	123.2	131.27	102.18	109.99	88.75	65.65	63.5	0.600772	66314	24043	SDNLPPSPGSGDQ	ERK	P[S/T]P
P35569	Irs1	325	Insulin receptor substrate 1	R.ASS#DGEGTMSRPASVDGSPVSPSTNR.T	1	16.32	15.48	7.12	11.11	7.18	7.86	7.79	9.54	14.82	11	0.600786	16367	130723	FRVRASSDGEGTM
Q9QYR6	Map1a	1159;1162	Microtubule-associated protein 1A	K.QEATPRS#PCT#PK.E	3	368.31	261.2	329.51	225.18	236.91	270.18	115.82	126.93	118.59	91.5	0.601508	17754	300140	QEATPRSPCTPKE;TPRSPCTPKEQQL	ERK
Q60710	Samhd1	24	Deoxynucleoside triphosphate triphosphohydrolase SAMHD1	R.CDGSPRTPPS#T#PPAT#ANLSADDDFQNTDLR.T	2	29.59	34.83	21.36	20.2	23.59	17.68	19.47	11.45	25.41	16	0.602142	56045	72650	SPRTPPSTPPATA
Q570Y9	Deptor	265	DEP domain-containing mTOR-interacting protein	K.STSFMSVS#PSK.E	5	908.01	880.36	633.6	457.44	555.87	685.77	535.33	456.18	556.93	427	0.602241	97998	46120	TSFMSVSPSKEIK
E9Q0S6	Tns1	1062;1066	Protein Tns1	R.AASDGQYENQS#PEAT#SPRSPGVR.S	1	29.59	27.09	21.36	18.18	17.43	22.6	16.55	15.27	13.76	11.5	0.602726	21961	201383	GQYENQSPEATSP;NQSPEATSPRSPG
Q3UZ39	Lrrfip1	302	Leucine-rich repeat flightless-interacting protein 1	K.AENQRPAEDSALS#PGPLAGAK.C	3	217.31	209.93	159.67	178.73	196.91	218.11	107.07	79.21	51.88	38.5	0.602753	16978	79249	AEDSALSPGPLAG
Q8BW71	Zbtb38	134	Protein Zbtb38 (Fragment)	R.NFSNSPGPY#VVCITEK.G	3	74.48	54.18	15.26	42.41	46.15	26.53	38.93	37.22	63.53	40.5	0.603393	NA	102899	SNSPGPYVVCITE
Q6A0D4	Rftn1	536	Raftlin	R.DSVALRHS#NPR.A	1	90.8	51.27	23.39	39.38	58.46	29.47	57.43	48.67	47.65	38.5	0.603488	76438	61537	SVALRHSNPRAEA
Q8R400	Adig	63	Adipogenin	K.RPS#ECGCEETFPGEEDGLHW.-	2	36.73	37.73	26.44	19.19	15.38	38.32	17.52	12.41	27.53	23	0.603646	246747	9362	PWSKRPSECGCEE
P01899	H2-D1	353	H-2 class I histocompatibility antigen, D-B alpha chain	K.GGDYALAPGSQSS#EMSLR.D	13	483.59	890.03	463.76	253.46	815.34	376.29	280.32	333.07	474.35	321	0.603804	14964	40836	APGSQSSEMSLRD
Q8C166	Cpne1	54	Copine-1	R.NCSS#PEFSK.T	1	247.92	168.33	136.28	114.11	121.02	112	98.31	83.98	209.64	130	0.603808	266692	58887	RVRNCSSPEFSKT
Q8R4H2	Arhgef12	1327	Rho guanine nucleotide exchange factor 12	K.TGTGDIATCDS#PR.T	2	238.74	187.68	69.16	135.31	147.68	88.42	163.52	155.56	150.35	120	0.603865	69632	172349	DIATCDSPRTSTE
Q61286	Tcf12	583	Transcription factor 12	R.TSS#TNEDEDLNPEQK.I	2	116.31	96.74	66.11	83.81	77.94	76.63	54.51	62.99	51.88	41.5	0.604752	21406	75811	SRGRTSSTNEDED
P27546	Map4	254	Microtubule-associated protein 4	K.ALETMAEQTTDVVHS#PSTDTTPGPDTEAALAK.D	1	12.24	15.48	10.17	7.07	10.26	7.86	12.65	10.5	2.12	6.5	0.605429	17758	117429	TTDVVHSPSTDTT
P01899	H2-D1	350;356	H-2 class I histocompatibility antigen, D-B alpha chain	K.GGDYALAPGS#QSSEMS#LR.D	4	99.98	186.71	91.53	64.63	169.22	67.79	67.16	66.8	98.47	69	0.605707	14964	40836	YALAPGSQSSEMS;SQSSEMSLRDCKA
Q3TGW2	Eepd1	25	Endonuclease/exonuclease/phosphatase family domain-containing protein 1	R.KFS#AACNFSNILVNQER.L	10	759.06	626.89	332.56	339.29	448.18	447.03	466.22	343.57	613.05	371	0.606245	67484	62953	SHNRKFSAACNFS
P50136	Bckdha	344	2-oxoisovalerate dehydrogenase subunit alpha, mitochondrial	R.S#VDEVNYWDK.Q	2	345.86	429.54	84.41	258.51	351.78	103.16	269.61	266.26	294.35	253	0.606487	NA	50371	DSSAYRSVDEVNY
Q62318	Trim28	51	Transcription intermediary factor 1-beta	K.RPAASSAAAASAAASS#PAGGGGEAQELLEHCGVCR.E	2	49.99	27.09	34.58	18.18	23.59	23.58	21.41	15.27	29.65	21	0.607356	21849	88847	ASAAASSPAGGGG
Q9QZQ1	Mllt4	1182	Afadin	R.SSPNVANQPPS#PGGK.G	9	1072.27	1264.43	1037.35	750.28	906.62	1048.3	554.79	421.82	508.23	450	0.607415	17356	206499	VANQPPSPGGKGP	ERK	P[S/T]P
P53395	Dbt	162	Lipoamide acyltransferase component of branched-chain alpha-keto acid dehydrogenase complex, mitochondrial	K.DSEEDVVETPAVSHDEHT#HQEIK.G	1	31.63	37.73	23.39	20.2	25.64	18.67	25.31	21	15.88	18.5	0.607663	13171	53247	VSHDEHTHQEIKG
Q8BGY9	Slc5a7	550	High affinity choline transporter 1	R.QS#LTLSSTFTNK.E	3	365.25	260.24	169.84	123.2	191.78	187.65	223.86	134.56	242.47	247	0.607668	63993	63365	PVKPRQSLTLSST
P01899	H2-D1	350	H-2 class I histocompatibility antigen, D-B alpha chain	K.GGDYALAPGS#QSSEMSLR.D	6	151	266.04	129.16	83.81	268.7	124.77	91.49	102.12	114.35	99.5	0.607795	14964	40836	YALAPGSQSSEMS
Q69ZK6	Jmjd1c	1869	Probable JmjC domain-containing histone demethylation protein 2C	R.EIKEDGDQDASDSPNGSTSPPASQS#NEQGSTLR.D	1	23.47	21.28	16.27	14.14	14.36	19.65	7.79	11.45	12.71	12.5	0.608212	108829	260639	SPPASQSNEQGST
Q8C142	Ldlrap1	14	Low density lipoprotein receptor adapter protein 1	R.ALIRS#PSLAK.Q	1	420.34	226.38	249.17	162.58	141.53	204.36	255.01	249.09	177.88	137	0.609468	100017	33975	GRALIRSPSLAKQ
P11859	Agt	49	Angiotensinogen	K.STCAQLENPS#VETLPESTFEPVPIQAK.T	1	49.99	32.89	19.32	14.14	32.82	11.79	28.23	29.58	42.35	24	0.610008	NA	51990	AQLENPSVETLPE
Q8BT07	Cep55	428	Centrosomal protein of 55 kDa	K.SPS#AALNDSLVECPK.C	1	64.28	52.24	43.73	29.28	32.82	46.18	37.96	41.99	28.59	24	0.610518	74107	53930	TSPKSPSAALNDS
Q03963	Eif2ak2	110	Interferon-induced, double-stranded RNA-activated protein kinase	K.KLS#VNYEQCEPNSELPQR.F	2	66.32	74.49	54.92	36.35	45.13	46.18	44.77	39.13	42.35	35.5	0.611338	19106	58280	AQKKKLSVNYEQC
Q8C838	Tusc5	85	Tumor suppressor candidate 5 homolog	R.RAS#S#VITTSYAQDQEAPK.D	8	382.59	389.87	252.22	184.79	278.96	211.23	212.18	232.86	301.76	215.5	0.61152	237858	18719	SSRRASSVITTSY
Q62074	Prkci	410	Protein kinase C iota type	K.EGLRPGDTTS#TFCGTPNYIAPEILR.G	2	60.19	27.09	24.41	31.3	25.64	20.63	21.41	20.04	46.59	24	0.613027	18759	68203	RPGDTTSTFCGTP
Q3UMU9	Hdgfrp2	659;661	Hepatoma-derived growth factor-related protein 2	R.TRLAS#ES#ANDDNEDS.-	2	64.28	90.94	77.29	58.57	40	88.42	30.17	30.54	29.65	26	0.613065	15193	74291	ERTRLASESANDD;TRLASESANDDNE
P01027	C3	671	Complement C3	R.S#VQLMER.R	1	121.41	163.49	123.06	77.75	82.05	92.35	73.97	72.53	109.06	68.5	0.61361	12266	186484	AARRRRSVQLMER
Q9JHU2	Palmd	385	Palmdelphin	K.SGPQCSS#PTCQEETEDVR.Y	9	351.98	448.89	148.48	288.8	304.6	233.83	368.89	196.6	201.17	224	0.613823	114301	62700	SGPQCSSPTCQEE
P42128	Foxk1	243	Forkhead box protein K1	R.SLVSPIPS#PTGTISVPNSCPAS#PR.G	1	18.36	21.28	11.19	13.13	18.46	11.79	8.76	9.54	14.82	10	0.616107	17425	74920	PNSCPASPRGAGS	ERK
Q80YV2	Zc3hc1	358	Nuclear-interacting partner of ALK	R.SWESSS#PVDRPELEAASPTTR.S	1	45.91	32.89	33.56	22.22	26.67	28.49	20.44	18.13	30.71	14	0.61618	232679	55196	RSWESSSPVDRPE
Q05920	Pc	386	Pyruvate carboxylase, mitochondrial	R.VTTEDPARS#FQPDTGR.I	1	82.64	106.42	42.71	56.55	55.38	46.18	71.05	52.49	76.23	66.5	0.617648	NA	129685	TEDPARSFQPDTG
Q8BJU0	Sgta	307	Small glutamine-rich tetratricopeptide repeat-containing protein alpha	R.TPS#ASHEEQQE.-	4	349.94	387.94	133.23	211.05	316.91	109.05	467.19	157.47	180	250	0.618292	52551	34322	VRSRTPSASHEEQ
Q8C838	Tusc5	91	Tumor suppressor candidate 5 homolog	R.RASS#VITTSY#AQDQEAPK.D	2	174.46	160.59	114.92	67.66	129.22	90.39	90.52	92.57	134.47	109	0.618378	237858	18719	SVITTSYAQDQEA
Q60591	Nfatc2	336	Nuclear factor of activated T-cells, cytoplasmic 2	K.IWKTSPDPTPVST#APSK.A	8	744.78	950.01	632.58	402.91	624.58	579.66	513.91	482.9	572.82	388	0.619156	18019	100020	DPTPVSTAPSKAG
Q80XQ2	Tbc1d5	578	TBC1 domain family member 5	R.EFTGS#PPPSATK.K	7	1289.58	1313.76	590.88	781.58	1023.53	766.33	1013.23	876.09	771.87	631	0.61983	72238	91837	GREFTGSPPPSAT
Q8VCW8	Acsf2	385	Acyl-CoA synthetase family member 2, mitochondrial	R.GGVIAGS#PAPPELIR.A	1	41.83	53.21	39.66	14.14	46.15	23.58	18.49	25.77	45.53	22.5	0.620318	264895	67951	GGVIAGSPAPPEL
Q5D1E7	Zc3h12a	394	Ribonuclease ZC3H12A	R.EGS#PQTCAPAGR.S	2	243.84	214.77	99.67	139.35	176.4	97.27	192.72	132.65	162	138.5	0.620658	230738	65598	GPHREGSPQTCAP
Q8K4G5	Ablim1	470;477	Actin-binding LIM protein 1	R.QSLGES#PRTLSPT#PSAEGYQDVR.D	1	30.61	20.32	18.31	12.12	14.36	19.65	15.57	11.45	19.06	16	0.621048	226251	96805	RQSLGESPRTLSP;PRTLSPTPSAEGY		P[S/T]P
P35831	Ptpn12	734	Tyrosine-protein phosphatase non-receptor type 12	K.HDAGGIHTEASADS#PPAFSDK.K	1	15.3	14.51	12.2	7.07	13.33	13.75	7.79	7.63	5.29	7	0.6211	19248	86526	TEASADSPPAFSD
Q61687	Atrx	92	Transcriptional regulator ATRX	K.YVES#DDEKPTDENVNEK.A	1	18.36	18.38	10.17	14.14	9.23	19.65	5.84	8.59	13.76	10	0.621802	22589	278587	VTKYVESDDEKPT
Q80ZK9	Wdtc1	511	WD and tetratricopeptide repeats protein 1	R.KDS#ISEDEMVLR.E	2	361.17	242.82	163.74	161.57	192.81	172.92	159.62	168.92	304.94	179.5	0.622535	230796	75733	STSRKDSISEDEM
P23780	Glb1	150;151	Beta-galactosidase	R.S#S#DPDYLVAVDK.W	2	60.19	41.6	45.77	15.15	35.9	33.4	23.36	9.54	52.94	37.5	0.622753	12091	73121	QSIVLRSSDPDYL;SIVLRSSDPDYLV
F8VQK5	Sash1	1011	SAM and SH3 domain-containing protein 1	K.ASPAS#PVS#PSDCPSPR.E	2	95.9	72.56	36.61	51.5	49.23	56.98	59.37	58.22	59.29	48.5	0.622848	70097	135621	KKASPASPVSPSD	ERK
Q8C838	Tusc5	84;85	Tumor suppressor candidate 5 homolog	R.RAS#S#VITTSYAQDQEAPK.D	4	78.56	89.97	66.11	43.42	47.18	53.05	43.8	39.13	69.88	58	0.62388	237858	18719	VSSRRASSVITTS;SSRRASSVITTSY
E9Q0A7	Oxr1	197	Oxidation resistance protein 1	R.VVSSTS#EEEEAFTEK.F	7	340.76	325.06	229.84	385.74	207.17	235.79	153.78	180.37	160.94	108	0.623904	170719	91742	RVVSSTSEEEEAF
Q91YU6	Lzts2	311	Leucine zipper putative tumor suppressor 2	R.ASPGSSSGGDRS#PPPPPPPPPSDEALLHCVLEGK.L	1	15.3	14.51	14.24	6.06	12.31	9.82	7.79	6.68	9.53	8	0.624203	226154	72578	SSGGDRSPPPPPP
Q9CW03	Smc3	1067	Structural maintenance of chromosomes protein 3	K.KGDVEGSQS#QDEGEGSGESER.G	3	462.17	243.79	158.65	177.72	274.86	160.14	198.56	210.91	364.23	218	0.624352	13006	141556	DVEGSQSQDEGEG
Q9QZQ1	Mllt4	1795	Afadin	R.LFS#QGQDVSDK.V	1	62.23	59.01	40.68	25.24	41.02	43.23	49.64	44.85	30.71	27.5	0.624526	17356	206499	ERQRLFSQGQDVS
Q6NXL5	Acap3	387	ArfGAP with coiled-coil, ankyrin repeat and PH domains 3	R.TASPSTS#SIDSTTDSR.E	1	48.97	37.73	20.34	23.23	26.67	23.58	21.41	25.77	46.59	29	0.624539	140500	92790	TASPSTSSIDSTT
Q8K4G5	Ablim1	475;479	Actin-binding LIM protein 1	R.TLS#PTPS#AEGYQDVR.D	1	41.83	38.7	15.26	24.24	22.56	13.75	36.99	24.81	33.88	30	0.625512	226251	96805	ESPRTLSPTPSAE;TLSPTPSAEGYQD		P[S/T]P
Q61165	Slc9a1	707	Sodium/hydrogen exchanger 1	R.IGS#DPLAYEPK.A	4	396.87	377.3	239	253.46	263.58	237.76	237.49	309.21	239.29	158	0.625764	20544	91468	SRARIGSDPLAYE
Q8K4G5	Ablim1	502	Actin-binding LIM protein 1	R.STS#QGSINS#PVYSR.H	1	42.85	32.89	39.66	14.14	16.41	26.53	29.2	20.04	23.29	20.5	0.626386	226251	96805	SQGSINSPVYSRH
P18654	Rps6ka3	715	Ribosomal protein S6 kinase alpha-3	R.NQS#PVLEPVGR.S	3	449.93	471.14	302.05	288.8	365.11	371.38	266.69	239.54	274.23	204	0.627477	110651	83694	ALNRNQSPVLEPV
A2AUY4	Baz2b	2093	Protein Baz2b	R.LVFDNCET#FNEDDSDIGR.A	1	15.3	21.28	12.2	9.09	12.31	10.81	12.65	11.45	15.88	7.5	0.628007	407823	234001	VFDNCETFNEDDS
Q9DBR7	Ppp1r12a	694	Protein phosphatase 1 regulatory subunit 12A	R.RST#QGVTLTDLQEAEK.T	4	424.42	181.88	42.71	220.14	288.19	193.55	248.2	238.59	165.17	128	0.628629	17931	114996	RQSRRSTQGVTLT
Q505F5	Lrrc47	293	Leucine-rich repeat-containing protein 47	K.QHRES#GEGEEEVADSAR.L	2	87.74	83.2	68.14	70.69	51.28	78.6	21.41	46.76	56.12	37	0.628876	72946	63590	RKQHRESGEGEEE
O54931	Akap2	650	A-kinase anchor protein 2	K.EGSEQQEPEATVEEAGSQT#PGSEKPQGMFAPPQVS#SPVQEK.R	2	25.51	30.96	20.34	13.13	21.54	28.49	19.47	11.45	11.65	16	0.628962	11641	98579	FAPPQVSSPVQEK
P20491	Fcer1g	72	High affinity immunoglobulin epsilon receptor subunit gamma	R.S#QETYETLK.H	3	270.36	338.6	177.98	171.67	238.96	184.71	184.93	179.42	236.11	159	0.629261	14127	9652	TGLNTRSQETYET
Q8VDV3	Rab3il1	169	Guanine nucleotide exchange factor for Rab-3A	K.TLVITSTPAS#PNR.E	1	55.09	52.24	20.34	28.27	38.97	35.37	42.83	30.54	42.35	31.5	0.629297	74760	42713	ITSTPASPNRELH	ERK
O35343	Kpna4	60	Importin subunit alpha-3	R.NVPQEDICEDS#DIDGDYR.V	2	33.67	21.28	6.1	16.16	25.64	5.89	24.33	13.36	24.35	22.5	0.629345	16649	57923	EDICEDSDIDGDY
Q3UMU9	Hdgfrp2	659	Hepatoma-derived growth factor-related protein 2	R.TRLAS#ES#ANDDNEDS.-	4	147.93	230.25	169.84	176.71	91.28	189.62	85.65	78.26	94.23	67	0.62972	15193	74291	ERTRLASESANDD
Q9DBR4	Apbb2	334;341	Amyloid beta A4 precursor protein-binding family B member 2	R.KGS#LSSVTPS#PTPENEK.Q	1	47.95	34.83	39.66	21.21	23.59	28.49	26.28	21.95	27.53	20	0.630315	11787	83201	HGSRKGSLSSVTP;LSSVTPSPTPENE		P[S/T]P
Q6AW69	Cgnl1	252	Cingulin-like protein 1	K.EGVGEETLS#PR.R	1	133.65	113.19	111.87	79.77	55.38	101.2	71.05	60.12	83.65	59.5	0.63051	68178	148231	VGEETLSPRRKSP
Q3UHH1	Zswim8	53	Zinc finger SWIM domain-containing protein 8	K.QSAGPNS#PTGGGGGGGSGGTR.T	2	41.83	33.86	36.61	20.2	21.54	31.44	13.63	21.95	28.59	17	0.630731	268721	197061	QSAGPNSPTGGGG	ERK
P26039	Tln1	2162	Talin-1	R.QELAVFCS#PEPPAK.T	1	78.56	52.24	32.54	34.33	46.15	37.33	40.88	30.54	68.82	39.5	0.630906	21894	269821	ELAVFCSPEPPAK
P58871	Tnks1bp1	1133	182 kDa tankyrase-1-binding protein	R.VSGAGLSPS#RK.S	1	178.54	191.55	154.59	116.13	137.43	151.3	103.17	108.8	97.41	65.5	0.631151	228140	181825	GAGLSPSRKSGGG
P45952	Acadm	351	Medium-chain specific acyl-CoA dehydrogenase, mitochondrial	R.RNT#YYASIAK.A	1	135.69	166.4	37.63	110.07	91.28	66.81	131.4	125.02	100.59	100	0.631269	11364	46481	DSGRRNTYYASIA
E9Q7F2	Rnf169	234	E3 ubiquitin-protein ligase RNF169	K.TSLEQCPARLS#DSENEEPSR.G	2	90.8	73.52	60	53.52	53.33	54.04	33.09	40.08	70.94	50	0.63139	108937	75796	QCPARLSDSENEE
Q8C838	Tusc5	70;79	Tumor suppressor candidate 5 homolog	R.QPSLSGS#PSRVS#SR.R	2	186.7	176.07	102.72	92.9	138.45	91.37	102.2	87.8	168.35	132.5	0.631454	237858	18719	EGHRQPSLSGSPS;GSPSRVSSRRASS
Q2NL51	Gsk3a	282	Glycogen synthase kinase-3 alpha	R.GEPNVSYICS#R.Y	1	72.44	47.4	45.77	30.29	31.79	36.35	28.23	27.68	76.23	26.5	0.631759	606496	51661	NVSYICSRYYRAP
Q0VBL3	Rbm15	20	Protein Rbm15	R.RAS#PLCETSAGWR.V	3	151	159.63	26.44	140.36	112.81	96.28	108.04	124.07	100.59	77	0.632255	229700	105722	PRWRRASPLCETS
Q8K2Y3	Eva1b	86	Protein eva-1 homolog B	R.SSTLEPEDEDDEEDEDT#MTR.L	4	139.77	98.68	66.11	63.62	96.41	60.91	73.97	59.17	97.41	85.5	0.632313	230752	18291	DEEDEDTMTRLGP
O35130	Emg1	16	Ribosomal RNA small subunit methyltransferase NEP1	R.RFS#VQEQDWETTPPK.K	2	117.33	89.97	63.05	75.73	84.1	58.95	56.45	60.12	78.35	48	0.632839	14791	26974	PRERRFSVQEQDW
Q9DBR0	Akap8	320	A-kinase anchor protein 8	R.ADS#DGDLS#ENDDGAGDLR.S	1	13.26	14.51	3.05	12.12	16.41	2.95	5.84	12.41	10.59	7	0.633507	56399	76294	KLARADSDGDLSE
Q8R4V1	Nfam1	233	NFAT activation molecule 1	K.EET#GSPVFSQSPATK.E	2	153.04	74.49	101.7	47.46	51.28	100.21	81.76	74.44	70.94	49	0.633752	74039	29988	ACMKEETGSPVFS
Q9ESK9	Rb1cc1	222	RB1-inducible coiled-coil protein 1	R.ECLGRPDS#LNEHEGSEK.A	1	94.88	44.5	44.75	36.35	29.74	37.33	29.2	38.17	87.88	50	0.633914	12421	182350	CLGRPDSLNEHEG
Q80U44	Zfyve16	310	Zinc finger FYVE domain-containing protein 16	K.LPENEGIS#PSDPASKDENFK.L	3	210.17	216.7	208.49	153.49	156.91	194.53	125.56	96.39	87.88	60	0.634414	218441	166670	PENEGISPSDPAS
P16015	Ca3	219	Carbonic anhydrase 3	K.EPMTVSS#DQMAK.L	4	334.64	323.12	265.44	181.76	238.96	181.76	179.09	189.92	248.82	183.5	0.634445	12350	29366	EPMTVSSDQMAKL
O08796	Eef2k	365	Eukaryotic elongation factor 2 kinase	R.TLS#SSRPPLLLR.L	1	82.64	68.69	48.82	51.5	44.1	45.19	42.83	53.44	62.47	36.5	0.635779	13631	81739	PRIRTLSSSRPPL
Q8BPM2	Map4k5	436	Mitogen-activated protein kinase kinase kinase kinase 5	R.RQSSPS#CVPVAETSSSIGNGDGISK.L	1	20.4	10.64	19.32	3.03	3.08	15.72	8.76	3.82	12.71	12.5	0.635793	399510	95045	RRQSSPSCVPVAE
Q9QZL0	Ripk3	179	Receptor-interacting serine/threonine-protein kinase 3	K.LADFGLSTFQGGSQSGSGSGS#GSR.D	1	12.24	15.48	7.12	7.07	13.33	6.88	8.76	7.63	12.71	7	0.635823	56532	53322	SGSGSGSGSRDSG
Q9WV69	Dmtn	29	Dematin	R.DSSVPGSPSS#IVAK.M	7	578.48	775.88	443.42	480.66	530.23	500.08	423.39	471.45	339.88	256	0.63593	13829	45468	VPGSPSSIVAKMD
P49586	Pcyt1a	329	Choline-phosphate cytidylyltransferase A	R.S#PSPSFR.W	1	64.28	148.02	53.9	39.38	82.05	43.23	43.8	59.17	171.53	47	0.635963	13026	41667	SPTHERSPSPSFR
Q9R0G7	Zeb2	1122	Zinc finger E-box-binding homeobox 2	R.AYLQSITPQGYS#DSEERESMPR.D	2	64.28	42.57	42.71	17.17	33.84	36.35	35.04	32.45	43.41	31	0.636336	24136	136615	ITPQGYSDSEERE
Q9R0A0	Pex14	289	Peroxisomal membrane protein PEX14	K.DSHSPEGSTAT#YHLLGPQEEGEGVLDVK.G	1	28.57	29.99	13.22	22.22	24.61	16.7	28.23	12.41	21.18	10.5	0.636399	56273	41208	PEGSTATYHLLGP
Q60610	Tiam1	1410	T-lymphoma invasion and metastasis-inducing protein 1	K.TESLPS#AQQYVPFGGK.R	2	189.76	114.16	167.81	76.74	88.2	97.27	81.76	98.3	98.47	66.5	0.637544	NA	177533	KTESLPSAQQYVP
Q61165	Slc9a1	712	Sodium/hydrogen exchanger 1	R.IGSDPLAY#EPK.A	1	126.51	130.6	86.45	93.91	88.2	82.53	80.79	99.25	78.35	46.5	0.63784	20544	91468	GSDPLAYEPKADL
Q8K2Q9	Kiaa1598	487	Shootin-1	R.KLT#AEADSSSPTGILATSESK.S	1	17.34	19.35	9.15	9.09	15.38	12.77	14.6	17.18	8.47	7	0.638049	71653	71343	LRRRKLTAEADSS
Q69ZS0	Pdzrn3	584	E3 ubiquitin-protein ligase PDZRN3	R.TDESTRNDESS#EQENNGEDATASANPLAGQR.K	1	21.43	19.35	14.24	9.09	15.38	13.75	13.63	7.63	16.94	13.5	0.638548	55983	119401	TRNDESSEQENNG
P98083	Shc1	423	SHC-transforming protein 1	R.ELFDDPSY#VNIQNLDK.A	1	20.4	18.38	10.17	18.18	14.36	7.86	16.55	12.41	9.53	10	0.638602	20416	62608	LFDDPSYVNIQNL
P06800	Ptprc	992	Receptor-type tyrosine-protein phosphatase C	K.ESEPESDESS#DDDSDSEETSK.Y	3	87.74	42.57	56.95	30.29	52.3	53.05	26.28	26.72	60.35	27	0.638746	NA	144604	PESDESSDDDSDS
Q9Z1R2	Bag6	986;995	Large proline-rich protein BAG6	R.TS#PEPQRENAS#PAPGTTAEEAMSR.G	1	23.47	21.28	3.05	15.15	20.51	9.82	14.6	14.32	16.94	20	0.63905	224727	121037	QGAERTSPEPQRE;PQRENASPAPGTT
P31649	Slc6a13	587	Sodium- and chloride-dependent GABA transporter 2	K.NQPEPTAPAT#PMTSLLR.L	6	282.61	208	328.49	71.7	74.87	240.71	91.49	58.22	228.7	160	0.639092	14412	68285	EPTAPATPMTSLL	ERK
Q8R411	Myct1	59	Myc target protein 1	R.ASAPISQWS#PTR.R	4	339.74	271.85	217.64	144.4	243.06	172.92	198.56	163.19	222.35	203.5	0.639979	68632	21079	APISQWSPTRRPR
Q8BGR5	Fam53b	119	Protein FAM53B	R.SLS#FSDEM*SSCR.T	1	99.98	85.13	89.5	48.47	50.25	67.79	51.59	53.44	65.65	47.5	0.640417	77938	45939	RQCRSLSFSDEMS
Q8K3X4	Irf2bpl	636;644	Interferon regulatory factor 2-binding protein-like	R.RNSS#SPVSPAS#VPGQR.R	1	31.63	31.93	27.46	27.26	24.61	16.7	17.52	18.13	16.94	14.5	0.641598	238330	80565	ASARRNSSSPVSP;SPVSPASVPGQRR	ERK
Q8C0E3	Trim47	591	Tripartite motif-containing protein 47	R.SGALAS#PTDPFQSR.L	3	338.72	160.59	169.84	153.49	165.12	176.85	122.64	132.65	231.88	129	0.64162	217333	69912	RSGALASPTDPFQ
P58871	Tnks1bp1	300	182 kDa tankyrase-1-binding protein	R.LANISVPASES#PR.L	6	566.23	498.22	277.64	275.67	388.7	276.08	451.62	382.69	352.58	328	0.641876	228140	181825	SVPASESPRLSSR
Q8C8U0	Ppfibp1	959	Liprin-beta-1	R.SPS#ASITDEDSNV.-	3	64.28	64.82	41.7	42.41	43.07	35.37	46.72	34.36	42.35	45.5	0.641905	67533	108540	FAARSPSASITDE
Q71FD5	Znrf2	18	E3 ubiquitin-protein ligase ZNRF2	R.AYS#GSDLPSGTGSGGGGADGAR.A	4	135.69	152.85	130.18	68.67	96.41	123.79	94.41	81.12	73.06	73.5	0.642147	387524	23705	GRTRAYSGSDLPS
Q8R550	Sh3kbp1	108	SH3 domain-containing kinase-binding protein 1	R.CQVAFS#YLPQNDDELELK.V	5	87.74	128.67	42.71	63.62	78.97	105.12	70.08	70.62	78.35	46.5	0.642265	58194	78170	RCQVAFSYLPQND
Q6NVE8	Wdr44	563	WD repeat-containing protein 44	K.YNTEGRVS#PSPSQESLSSSK.S	1	82.64	51.27	66.11	34.33	33.84	56	33.09	26.72	59.29	35	0.642932	72404	101555	NTEGRVSPSPSQE
Q9D3U0	Pus10	82	Putative tRNA pseudouridine synthase Pus10	R.LHEDGIDNLS#EDGK.E	3	479.51	436.31	277.64	295.87	341.52	264.29	139.18	270.08	472.23	294.5	0.642951	74467	59710	DGIDNLSEDGKEG
Q3ZAQ4	Atg9a	735	Autophagy 9-like 1 protein	R.RES#DESGESAPEEGGEGAR.A	2	96.92	59.98	32.54	47.46	67.69	36.35	54.51	48.67	60.35	56	0.643037	245860	94425	VWHRRESDESGES
Q9R0L6	Pcm1	1769	Pericentriolar material 1 protein	R.SDVS#DQEEDEESER.C	1	40.81	43.53	6.1	37.36	42.05	8.84	38.93	24.81	33.88	25	0.643141	18536	228847	NVRSDVSDQEEDE
Q9ET54	Palld	1143;1146	Palladin	R.S#RDS#GDENEPIQER.F	3	155.08	91.91	91.53	67.66	77.94	98.25	77.87	62.03	102.7	57.5	0.643224	72333	152131	RRPRSRSRDSGDE;RSRSRDSGDENEP
P51125	Cast	467	Calpastatin	R.STYQDKPST#PAEK.K	1	215.27	191.55	63.05	147.43	181.53	91.37	220.94	114.52	124.94	103	0.64327	12380	84922	YQDKPSTPAEKKS	ERK
Q99LJ0	Cttnbp2nl	556;567	CTTNBP2 N-terminal-like protein	K.VSS#PLSPLSPGIKS#PTIPR.A	1	22.45	11.61	14.24	9.09	9.23	12.77	11.68	9.54	10.59	10.5	0.643277	80281	69841	TPGKVSSPLSPLS;LSPGIKSPTIPRA	ERK
Q9DBR4	Apbb2	412	Amyloid beta A4 precursor protein-binding family B member 2	R.NAPHGDDDDSCSINS#DPEAK.C	2	82.64	67.72	42.71	40.39	45.13	56	40.88	41.99	70.94	49	0.643522	11787	83201	DSCSINSDPEAKC
Q8K4G5	Ablim1	475	Actin-binding LIM protein 1	R.TLS#PTPSAEGYQDVR.D	7	431.56	359.88	212.55	229.22	285.11	267.23	275.45	193.73	317.64	256.5	0.643583	226251	96805	ESPRTLSPTPSAE
Q8BTM8	Flna	2370	Filamin-A	K.VHS#PSGALEECYVTEIDQDK.Y	1	21.43	15.48	15.26	7.07	13.33	12.77	9.73	10.5	15.88	10.5	0.643728	192176	281222	IDAKVHSPSGALE
Q6PGL7	Fam21	832	WASH complex subunit FAM21	K.S#TGVFQDEELLFSHK.L	3	256.08	249.6	166.79	154.5	134.35	186.67	200.5	226.18	123.88	109.5	0.643871	28006	145311	TDSRPKSTGVFQD
O35691	Pnn	96;100	Pinin	R.TRRES#RQES#DPEDDDVK.K	1	81.62	96.74	54.92	78.76	55.38	80.56	39.91	62.99	52.94	34	0.644007	18949	82436	RRTRRESRQESDP;RESRQESDPEDDD
G3UXW9	Gps1	509	COP9 signalosome complex subunit 1	R.EGS#QGELTPANSQSR.M	6	365.25	287.33	227.81	225.18	254.35	210.25	188.82	145.06	227.64	204	0.644791	209318	58861	SPPREGSQGELTP
Q8C838	Tusc5	79;80	Tumor suppressor candidate 5 homolog	R.QPSLSGSPSRVS#S#R.R	2	131.61	132.54	128.14	55.54	83.07	100.21	61.32	58.22	102.7	93.5	0.646129	237858	18719	GSPSRVSSRRASS;SPSRVSSRRASSV
Q8C838	Tusc5	88;91	Tumor suppressor candidate 5 homolog	R.ASSVIT#T#SYAQDQEAPK.D	2	58.15	60.95	44.75	33.32	43.07	37.33	30.17	34.36	50.82	34	0.646138	237858	18719	RASSVITTSYAQD;SVITTSYAQDQEA
G3UW40	Mcc	294	MCG4620, isoform CRA_b	R.LQSVQATGPSS#PGR.L	1	68.36	70.62	11.19	46.45	52.3	40.28	56.45	48.67	51.88	52	0.646172	328949	92814	QATGPSSPGRLTP	ERK
D3Z6Q9	Bin2	424;430	Bridging integrator 2	R.ASGSGS#CNAPGS#PEGSSQLCSPR.A	1	16.32	10.64	8.14	8.08	12.31	12.77	10.71	8.59	2.12	7	0.646513	NA	52554	RASGSGSCNAPGS;SCNAPGSPEGSSQ	ERK
A6H5X4	Phf11	17	PHD finger protein 11	R.GDS#PIIEK.M	2	919.24	717.83	376.29	430.17	538.43	397.9	505.15	472.4	915.87	597.5	0.646538	219132	37728	PVSRGDSPIIEKM
P31230	Aimp1	99	Aminoacyl tRNA synthase complex-interacting multifunctional protein 1	R.LSTPLQTNCTASESVVQS#PSVATTASPATK.E	1	17.34	14.51	8.14	10.1	11.28	12.77	9.73	8.59	13.76	8	0.646546	NA	33997	SESVVQSPSVATT
Q3UPH7	Arhgef40	1485	Rho guanine nucleotide exchange factor 40	R.NSPSLQPPS#PGSSTPALTSGGILGLSR.Q	2	46.93	34.83	36.61	22.22	22.56	39.3	27.25	18.13	25.41	20	0.646649	268739	165132	PSLQPPSPGSSTP	ERK	P[S/T]P
Q8K3K8	Optn	223	Optineurin	R.TDPISLSNCT#EDAR.S	1	21.43	18.38	11.19	8.08	15.38	11.79	12.65	13.36	19.06	11.5	0.646885	71648	67018	ISLSNCTEDARSC
A2ARP1	Ppip5k1	959	Inositol hexakisphosphate and diphosphoinositol-pentakisphosphate kinase 1	R.ALQTS#PQPVEGTGLPR.R	2	54.07	30.96	26.44	22.22	27.69	24.56	25.31	23.86	40.23	30	0.647742	327655	159923	DRALQTSPQPVEG
Q60598	Cttn	407;417	Src substrate cortactin	K.KQTPPASPS#PQPIEDRPPSS#PIYEDAAPFK.A	1	9.18	19.35	6.1	9.09	11.28	12.77	13.63	8.59	8.47	4	0.647827	13043	61250	TPPASPSPQPIED;IEDRPPSSPIYED		P[S/T]P
Q08874	Mitf	414	Microphthalmia-associated transcription factor	R.AHGLSLIPSTGLCS#PDLVNR.I	1	16.32	10.64	6.1	9.09	9.23	8.84	13.63	8.59	7.41	7	0.64809	17342	58627	PSTGLCSPDLVNR
Q69ZA1	Cdk13	871	Cyclin-dependent kinase 13	R.LYSSEESRPYT#NK.V	2	492.78	356.01	308.15	268.61	263.58	338.95	199.53	208.05	406.58	207	0.648114	69562	164553	EESRPYTNKVITL
Q8BR63	Fam177a1	151	Protein FAM177A1	K.KEEEEEEEENRMS#EEAER.Q	1	124.47	118.03	47.8	72.71	106.66	61.9	98.31	76.35	95.29	70	0.648474	73385	23578	EEENRMSEEAERQ
F8VPZ9	Gltscr1	943	Protein Gltscr1	K.SPTPPPALHMVPEPT#APPPPPPR.T	1	28.57	41.6	18.31	23.23	42.05	19.65	17.52	21	23.29	17	0.648603	243842	161354	HMVPEPTAPPPPP
Q60929-3	Mef2a	98	Isoform 3 of Myocyte-specific enhancer factor 2A	R.GCDS#PDPDTSYVLT#PHTEEK.Y	2	98.96	90.94	65.09	67.66	62.56	74.67	63.27	45.81	67.76	46	0.648789	NA	NA	EHRGCDSPDPDTS
P70313	Nos3	46	Nitric oxide synthase, endothelial	K.QGPASPAPEPSQAPAPPS#PTRPAPDHS#PPLTRPPDGPR.F	1	13.26	12.58	9.15	7.07	12.31	10.81	1.95	6.68	10.59	8.5	0.6488	18127	132916	QAPAPPSPTRPAP	ERK	P[S/T]P
P42567	Eps15	561	Epidermal growth factor receptor substrate 15	R.S#SPEIAPSDVTDESEAVTVAGNEK.V	4	130.59	149.95	32.54	88.86	136.4	50.11	120.69	100.21	115.41	84	0.648945	13858	98471	QESSVRSSPEIAP
Q3ULD5	Mccc2	499	Methylcrotonoyl-CoA carboxylase beta chain, mitochondrial	K.QFSS#AEEAALK.E	2	218.33	254.43	188.15	135.31	138.45	164.07	148.92	146.97	176.82	130.5	0.650007	78038	61379	EGKQFSSAEEAAL
Q6P5H2	Nes	1565	Nestin	K.SPAS#PKWEQAGEQR.L	5	912.09	615.28	507.49	481.67	428.69	719.17	490.55	618.42	460.58	271	0.651049	18008	207124	YLKSPASPKWEQA	ERK
Q9QYR6	Map1a	1928	Microtubule-associated protein 1A	R.DAEQTEPEQREPT#PYPDER.S	1	43.87	24.19	33.56	14.14	17.43	18.67	26.28	19.09	28.59	19.5	0.651117	17754	300140	PEQREPTPYPDER		P[S/T]P
B2KF50	Uhrf1bp1	1095;1098	Protein Uhrf1bp1	K.RTVS#QQS#FDGVSLDSGGPDDR.I	1	17.34	11.61	7.12	10.1	10.26	8.84	8.76	13.36	9.53	7.5	0.651727	224648	157012	SMKRTVSQQSFDG;RTVSQQSFDGVSL
Q8R3Q2	Ppp6r2	746	Serine/threonine-protein phosphatase 6 regulatory subunit 2	R.CSS#PVDMDHSNAEGGQSPGPEK.T	1	28.57	27.09	29.49	12.12	18.46	24.56	13.63	13.36	18	15.5	0.651815	NA	100460	TGPRCSSPVDMDH
Q61122	Nab1	401	NGFI-A-binding protein 1	R.QSS#GEQSPDGGLPSDSSDGQGERPLNLR.I	1	17.34	17.41	12.2	10.1	14.36	11.79	10.71	11.45	9.53	10.5	0.652086	17936	54010	GLYRQSSGEQSPD
Q8K2L8	Trappc12	309	Trafficking protein particle complex subunit 12	K.LSSLTAPVGEKS#PDST#SPSYSTR.M	5	412.18	268.94	370.19	177.72	247.17	325.2	182.01	146.02	193.76	135.5	0.652444	217449	87694	APVGEKSPDSTSP
P22315	Fech	417	Ferrochelatase, mitochondrial	K.SFFTS#QQL.-	2	156.1	185.75	143.4	98.96	78.97	127.72	98.31	114.52	134.47	96	0.652589	NA	47130	TKSFFTSQQLxxx
Q9D5V6	Syap1	255	Synapse-associated protein 1	R.DDNLPLT#EAVRPKTPPVVIK.S	1	91.82	126.73	27.46	58.57	104.61	48.14	110.96	69.67	74.12	77.5	0.653203	67043	41350	DDNLPLTEAVRPK
P35601	Rfc1	244	Replication factor C subunit 1	K.ARKDS#EEGEESFSSVQDDLSK.A	4	109.17	111.25	79.33	83.81	80	116.91	54.51	64.9	60.35	37	0.654217	19687	125985	KKARKDSEEGEES
Q5F258	Git1	592	ARF GTPase-activating protein GIT1	R.HGS#GADS#DYENTQSGDPLLGLEGK.R	2	24.49	29.02	19.32	12.12	22.56	20.63	20.44	10.5	19.06	15.5	0.654691	216963	84195	KLSRHGSGADSDY
Q921T2-2	Tor1aip1	252	Isoform 2 of Torsin-1A-interacting protein 1	R.ARS#SDSLESR.D	2	166.3	392.77	203.4	152.48	168.2	135.58	201.48	171.78	257.29	174	0.654753	NA	NA	ITIRARSSDSLES
Q99MS7-2	Ehbp1l1	288	Isoform 2 of EH domain-binding protein 1-like protein 1	R.GQGSEPAAITGGQVGPET#PEPPPSPPET#R.S	1	46.93	40.63	33.56	22.22	30.77	32.42	30.17	26.72	30.71	23	0.655465	NA	NA	PPSPPETRSTGQP
O89103	Cd93	621	Complement component C1q receptor	K.KPQNAADSYS#WVPER.A	1	124.47	86.1	57.97	52.51	86.15	44.21	63.27	51.53	100.59	96.5	0.656231	17064	69354	NAADSYSWVPERA
B2KF50	Uhrf1bp1	1098	Protein Uhrf1bp1	K.RTVSQQS#FDGVSLDSGGPDDR.I	1	29.59	27.09	13.22	22.22	24.61	14.74	12.65	25.77	21.18	14.5	0.656713	224648	157012	RTVSQQSFDGVSL
Q9D281	Fam114a1	197	Protein Noxp20	R.GPHT#PPPPGAAGSR.G	3	468.29	412.12	84.41	345.35	444.08	162.11	460.38	332.11	213.88	271.5	0.657029	68303	61013	PARGPHTPPPPGA	ERK
Q9ERU9	Ranbp2	1603	E3 SUMO-protein ligase RanBP2	K.QNQPTSCVSAPASSETS#RSPK.S	3	124.47	103.51	155.6	57.56	49.23	118.88	31.15	36.27	93.18	57.5	0.657262	19386	341121	PASSETSRSPKSG
Q64337	Sqstm1	266;271	Sequestosome-1	K.RS#RLTPT#TPESSSTGTEDK.S	1	69.38	66.75	96.62	42.41	26.67	73.69	21.41	28.63	46.59	22	0.657497	18412	48163	EHGGKRSRLTPTT;RSRLTPTTPESSS
O54824	Il16	917	Pro-interleukin-16	R.DPGLPES#PPPGQRPSTK.A	3	332.6	378.26	106.79	291.83	441	148.35	288.1	191.82	193.76	208.5	0.657707	16170	141435	DPGLPESPPPGQR	ERK
Q9QYR6	Map1a	2056;2066	Microtubule-associated protein 1A	R.APISLSQDPSPPLNGSTT#SCGPDRRTPS#PK.E	3	69.38	43.53	38.65	40.39	42.05	33.4	39.91	32.45	31.76	38.5	0.657847	17754	300140	PLNGSTTSCGPDR;PDRRTPSPKEAGR		P[S/T]P
Q91ZA3	Pcca	248	Propionyl-CoA carboxylase alpha chain, mitochondrial	R.FSSQEAASS#FGDDRLLIEK.F	6	370.35	420.83	208.49	226.19	289.22	209.27	274.48	243.36	369.52	261.5	0.657888	110821	79922	SQEAASSFGDDRL
Q9DBR0	Akap8	336	A-kinase anchor protein 8	R.S#GDEEFRGEDDLCDSRK.Q	1	59.17	58.05	21.36	49.48	44.1	28.49	37.96	45.81	44.47	37	0.658313	56399	76294	GAGDLRSGDEEFR
Q80YV2	Zc3hc1	394	Nuclear-interacting partner of ALK	R.SMGTGDSAGVEVPSS#PLRR.T	5	213.23	162.53	170.86	129.25	134.35	149.34	97.33	103.07	126	79.5	0.658466	232679	55196	GVEVPSSPLRRTK	ERK
Q8C437	Pex5l	202	PEX5-related protein	R.NHS#LEEEFER.A	1	78.56	126.73	52.88	84.82	125.12	48.14	36.99	59.17	86.82	47	0.658751	58869	63135	LLSRNHSLEEEFE
Q9D6Z1	Nop56	554	Nucleolar protein 56	K.RKFS#EEPEVAANFTK.S	3	430.54	304.74	491.21	356.46	211.27	359.59	128.48	133.61	155.64	101.5	0.658851	67134	64464	KKKRKFSEEPEVA
Q8BL65	Ablim2	357	Actin-binding LIM protein 2	R.QSYGEGDQDDRS#YK.Q	2	163.24	106.42	110.85	51.5	92.3	101.2	72.03	73.49	122.82	86.5	0.658876	231148	68107	GDQDDRSYKQCRT
B1APX2	5031439G07Rik	311;322	Protein 5031439G07Rik	R.VSTGDTS#PCGTEDSSPAS#PMHER.V	2	51.01	38.7	26.44	25.24	29.74	33.4	35.04	33.4	31.76	21.5	0.659124	223739	50236	VSTGDTSPCGTED;EDSSPASPMHERV	ERK
Q00PI9	Hnrnpul2	226	Heterogeneous nuclear ribonucleoprotein U-like protein 2	K.S#PPPPEEEAK.D	8	1389.57	1334.08	946.83	806.83	970.2	864.58	679.38	836.97	1247.28	829	0.65914	68693	84940	YHSRSKSPPPPEE
P18052	Ptpra	202	Receptor-type tyrosine-protein phosphatase alpha	R.TEDVEPQSVPLLARS#PSTNR.K	1	75.5	34.83	45.77	27.26	29.74	56.98	35.04	21.95	48.71	25.5	0.659272	19262	93698	VPLLARSPSTNRK
A2AQ25	Skt	1798	Sickle tail protein	K.AGGDCKPTSPS#LPASK.I	1	241.8	286.36	230.86	212.06	126.15	220.07	186.88	116.43	154.59	146	0.659384	208618	213037	CKPTSPSLPASKI
Q8K382	Dennd1a	24	DENN domain-containing protein 1A	R.T#GGTLSDPEVQR.Q	1	30.61	28.06	12.2	16.16	23.59	11.79	18.49	23.86	30.71	18	0.659622	227801	111538	EVAYPRTGGTLSD
O54781	Srpk2	487;490	SRSF protein kinase 2	R.TVS#AS#STGDLPK.T	1	142.83	135.44	158.65	74.72	89.23	96.28	61.32	84.94	110.12	59	0.659665	20817	76757	DRSRTVSASSTGD;RTVSASSTGDLPK
Q8CJ40	Crocc	1463	Rootletin	R.EAPAGGS#GDGLSSPSPLEYSPR.S	1	12.24	15.48	3.05	13.13	10.26	7.86	8.76	10.5	10.59	9	0.659722	230872	226945	EAPAGGSGDGLSS
Q6A099	Gbf1	1262	MKIAA0248 protein (Fragment)	R.GY#TSDSEVYTDHGRPGK.I	2	420.34	193.49	144.42	168.64	183.58	186.67	167.41	171.78	375.88	221.5	0.659743	NA	200183	VSLDRGYTSDSEV
E9Q1P8	Irf2bp2	443	Interferon regulatory factor 2-binding protein 2	R.NSSSPPS#PSSMNQR.R	3	226.49	194.45	173.91	130.26	159.99	148.35	150.86	109.75	135.53	102.5	0.659922	270110	59292	NSSSPPSPSSMNQ	ERK	P[S/T]P
P46460	Nsf	109	Vesicle-fusing ATPase	K.NIDS#NPYDTDK.M	1	22.45	27.09	20.34	17.17	16.41	12.77	14.6	14.32	22.23	13	0.660275	18195	82613	QKKNIDSNPYDTD
E9Q2I3	Ppm1m	26	Protein phosphatase 1M	R.S#SPVPYHRPR.F	1	143.85	134.47	22.37	87.85	101.53	66.81	121.66	111.66	134.47	89	0.660526	67905	51226	RPAGPRSSPVPYH
O55028	Bckdk	31	[3-methyl-2-oxobutanoate dehydrogenase [lipoamide]] kinase, mitochondrial	R.S#TSATDTHHVELAR.E	5	194.87	236.05	157.64	162.58	164.09	140.49	120.69	122.16	152.47	119.5	0.661155	12041	46588	LSLRARSTSATDT
O70145	Ncf2	332	Neutrophil cytosol factor 2	R.LQLS#PGHK.Q	2	692.74	647.21	469.86	434.21	460.49	559.03	409.77	482.9	495.52	238	0.662297	17970	59485	PGRLQLSPGHKQK
A2AUK5	Epb4.1l1	475	Band 4.1-like protein 1	R.RSEAEEGEVRT#PTK.I	1	178.54	109.32	117.97	87.85	75.89	117.9	87.6	102.12	100.59	73	0.662579	13821	98315	EEGEVRTPTKIKE
Q8R0J8	Idnk	84	Probable gluconokinase	R.DVALGQPVVLACS#ALKK.T	1	97.94	112.22	64.07	67.66	104.61	39.3	77.87	62.99	78.35	62.5	0.663007	75731	19981	PVVLACSALKKTY
Q8C708		222	Transmembrane protein C16orf54 homolog	K.REGRTS#VGF.-	1	43.87	51.27	17.29	28.27	44.1	49.12	34.07	32.45	19.06	28	0.663128	101602	24532	KREGRTSVGFxxx
Q9QWY8	Asap1	732	Arf-GAP with SH3 domain, ANK repeat and PH domain-containing protein 1	R.QDEMDES#DDDLDDKPSPIK.K	4	229.55	193.49	62.04	124.2	190.76	74.67	159.62	149.83	213.88	147.5	0.663353	13196	127421	QDEMDESDDDLDD
Q9DBX1	Rgcc	91	Regulator of cell cycle RGCC	R.DSFTFS#DEK.L	2	406.06	512.74	144.42	283.75	403.06	253.48	488.61	313.98	239.29	311.5	0.66339	66214	14717	RDSFTFSDEKLNS
P16546	Sptan1	1323	Spectrin alpha chain, non-erythrocytic 1	K.CTELNQAWTS#LGK.R	7	1001.88	1005.16	818.69	407.96	738.42	685.77	601.51	544.93	1005.87	523.5	0.663496	NA	284597	LNQAWTSLGKRAD
Q3UH68	Limch1	169	LIM and calponin homology domains-containing protein 1	K.ETDDIDS#PK.R	3	340.76	434.37	332.56	257.5	252.29	289.83	228.73	268.17	250.94	177.5	0.663605	77569	118196	ETDDIDSPKRSIR
Q9R020	Zranb2	120	Zinc finger Ran-binding domain-containing protein 2	R.ENVEYIEREES#DGEYDEFGR.K	2	101	87.07	23.39	74.72	75.89	29.47	77.87	72.53	78.35	67	0.663609	53861	37350	YIEREESDGEYDE
E9Q8I9	Fry	2815	Protein furry homolog	K.ATFAGGS#RDGVITCQPGDSEEK.Q	1	24.49	16.45	24.41	8.08	10.26	17.68	8.76	3.82	21.18	14.5	0.663715	320365	339093	ATFAGGSRDGVIT
Q8BPN8	Dmxl2	2396	DmX-like protein 2	R.RQSES#IAAPPVASEDMDK.H	1	26.53	13.54	23.39	7.07	11.28	16.7	9.73	19.09	11.65	7.5	0.663901	235380	338209	PRRQSESIAAPPV
P08113	Hsp90b1	306	Endoplasmin	K.EES#DDEAAVEEEEEEK.K	13	586.64	520.48	363.07	394.83	390.75	277.06	339.69	380.79	513.52	281.5	0.664158	22027	92476	KEEKEESDDEAAV
A2ADY9	Ddi2	121	Protein DDI1 homolog 2	R.TQAQHSS#PGEMASSPQGLDNPALLR.D	1	15.3	15.48	7.12	7.07	12.31	13.75	11.68	8.59	13.76	7.5	0.66423	68817	44591	TQAQHSSPGEMAS
O35177	Nedd9	396	Enhancer of filamentation 1	K.ESSLSASPS#QDK.R	1	60.19	91.91	49.83	28.27	64.61	56.98	43.8	53.44	68.82	38.5	0.664448	18003	93052	SLSASPSQDKRLR
E9Q777	Akap11	135	Protein Akap11	R.VSPT#LPGLR.I	1	236.7	236.05	35.6	214.08	237.94	47.16	192.72	161.29	213.88	154	0.664553	219181	208848	VMRVSPTLPGLRI
Q80YV2	Zc3hc1	334	Nuclear-interacting partner of ALK	R.SQDATVS#PGSEQSEK.S	1	93.86	44.5	65.09	36.35	45.13	56	37.96	34.36	57.18	36	0.665059	232679	55196	SQDATVSPGSEQS
Q9QYR6	Map1a	1062	Microtubule-associated protein 1A	R.S#PQAQDTLGSLAGGQTGCTIQLLPEQDK.A	7	330.56	223.48	126.11	177.72	190.76	112.98	239.44	210.91	228.7	188	0.665394	17754	300140	KVPLSRSPQAQDT
F8VQK5	Sash1	813	SAM and SH3 domain-containing protein 1	R.S#CETLEGPEPVESWPR.S	1	25.51	18.38	12.2	16.16	18.46	9.82	16.55	13.36	14.82	15.5	0.665698	70097	135621	PVSICRSCETLEG
Q80U58	Pum2	181;183	Pumilio homolog 2	R.TPGSRQAS#PT#EVVER.L	1	17.34	24.19	9.15	11.11	19.49	12.77	16.55	15.27	14.82	11.5	0.666145	80913	114314	PGSRQASPTEVVE;SRQASPTEVVERL
P62046	Lrch1	581	Leucine-rich repeat and calponin homology domain-containing protein 1	R.NLESIDPQFT#IR.R	4	173.44	174.14	103.73	77.75	149.74	104.14	114.85	156.51	144	76	0.666552	380916	79076	SIDPQFTIRRKME
Q6WVG3	Kctd12	258	BTB/POZ domain-containing protein KCTD12	K.EVFGDTLNES#RDPDRPPER.Y	1	34.69	40.63	24.41	22.22	32.82	22.6	26.28	29.58	26.47	16.5	0.666755	239217	35892	GDTLNESRDPDRP
D3Z7P3	Gls	194	Glutaminase kidney isoform, mitochondrial	R.LTLQTT#SDGVMLDK.D	1	74.48	63.85	49.83	43.42	45.13	51.09	35.04	41.04	70.94	32.5	0.666865	14660	73964	RLTLQTTSDGVML
Q8VE94	Fam110c	350	Protein FAM110C	R.ENFSAGS#DCVTLK.V	4	430.54	394.71	164.76	323.13	325.11	214.18	301.73	252.9	391.76	228	0.66694	104943	45319	ENFSAGSDCVTLK
Q91XB0	Trex1	166	Three prime repair exonuclease 1	K.ALEQAS#SPSGNGSR.K	1	168.34	205.09	54.92	118.15	209.22	66.81	197.58	136.47	118.59	94.5	0.666952	22040	33675	KALEQASSPSGNG
Q8K2D3	Edc3	131	Enhancer of mRNA-decapping protein 3	K.SQDVAIS#PQQQQCSK.S	4	411.16	331.83	301.03	251.44	260.5	294.74	258.9	185.14	258.35	172.5	0.667102	353190	55957	SQDVAISPQQQQC
Q99L88	Sntb1	204	Beta-1-syntrophin	K.KGS#PVSEIGWETPPPESPR.L	2	60.19	51.27	51.87	32.31	37.95	36.35	28.23	35.31	43.41	32	0.667123	20649	58081	PYVKKGSPVSEIG
Q69Z38	Peak1	569	Pseudopodium-enriched atypical kinase 1	K.S#APTS#PTATNISSK.T	3	394.83	292.16	249.17	198.93	201.01	346.81	280.32	211.87	194.82	150.5	0.667197	244895	191097	HKSAPTSPTATNI	ERK
O54931	Akap2	122	A-kinase anchor protein 2	R.SPS#DRMAEGER.A	1	121.41	153.82	166.79	64.63	45.13	202.39	47.69	86.85	82.59	39	0.667687	11641	98579	ELSRSPSDRMAEG
O88738	Birc6	483	Baculoviral IAP repeat-containing protein 6	K.LEGDSDDLLEDS#DSEEHSR.S	1	30.61	25.15	10.17	15.15	21.54	13.75	22.39	21	26.47	18.5	0.667907	12211	532170	DDLLEDSDSEEHS
Q8VD04	Gripap1	631	GRIP1-associated protein 1	R.TQTGDSSS#VSSFSYR.E	1	37.75	33.86	26.44	15.15	27.69	27.51	32.12	29.58	16.94	16	0.668307	54645	92715	QTGDSSSVSSFSY
E9Q2M9	Wdfy4	3088	Protein Wdfy4	R.QAVMEEPSTEPLS#PR.G	2	90.8	79.33	76.28	59.58	60.51	71.72	50.61	45.81	50.82	39.5	0.668357	NA	350925	PSTEPLSPRGHKW	ERK
Q91Z96	Bmp2k	1013	BMP-2-inducible protein kinase	R.DSQSS#NEFLTISDSK.E	4	142.83	179.94	66.11	94.92	136.4	149.34	96.36	111.66	132.35	76	0.668541	140780	126185	RRDSQSSNEFLTI
Q8C838	Tusc5	84	Tumor suppressor candidate 5 homolog	R.RAS#S#VITTSYAQDQEAPK.D	2	58.15	64.82	42.71	32.31	40	39.3	34.07	48.67	50.82	41	0.668618	237858	18719	VSSRRASSVITTS
Q8R316	Hbp1	380	HMG box-containing protein 1	R.RAS#LSCGGGPGTGQEFSGSEFSK.S	1	39.79	25.15	28.48	20.2	18.46	12.77	24.33	18.13	32.82	18.5	0.668656	73389	57645	ARQRRASLSCGGG
P16015	Ca3	129	Carbonic anhydrase 3	K.YNT#FGEALK.Q	1	113.25	127.7	97.63	71.7	90.25	66.81	69.11	75.39	98.47	75.5	0.669081	12350	29366	WNPKYNTFGEALK
Q9WVC3	Cav2	153	Caveolin-2	R.SFS#SVSMQLSHD.-	2	82.64	82.23	78.31	32.31	44.1	81.55	34.07	46.76	75.18	49	0.669133	12390	18227	SVGRSFSSVSMQL
O88508	Dnmt3a	257	DNA (cytosine-5)-methyltransferase 3A	K.VEEASPPAVQQPTDPASPT#VATT#PEPVGGDAGDK.N	1	21.43	7.74	13.22	6.06	11.28	13.75	1.95	10.5	14.82	6.5	0.669181	13435	101672	SPTVATTPEPVGG
O89053	Coro1a	457	Coronin-1A	R.LDRLEET#VQAK.-	1	127.53	157.69	131.19	80.78	96.41	96.28	72.03	58.22	130.23	98.5	0.669343	12721	50989	LDRLEETVQAKxx
Q91WB4	Plekhf2	16	Pleckstrin homology domain-containing family F member 2	R.RIS#IVESCFGAAGQPLTIPGR.V	5	161.2	153.82	194.25	83.81	78.97	108.07	92.47	66.8	122.82	97	0.66995	71801	27755	ANTRRISIVESCF
Q8VCI5	Pex19	35	Peroxisomal biogenesis factor 19	K.AKPS#PEHAPTISAPDASGPQK.R	3	163.24	219.61	131.19	99.97	150.76	144.42	169.36	108.8	108	113.5	0.669975	19298	32733	FDKAKPSPEHAPT		P[S/T]P
P40142	Tkt	295	Transketolase	K.ILATPPQEDAPS#VDIANIR.M	1	13.26	12.58	9.15	8.08	8.2	9.82	7.79	7.63	10.59	8	0.670085	21881	67630	PQEDAPSVDIANI
Q8R5F7	Ifih1	302	Interferon-induced helicase C domain-containing protein 1	K.RVS#PEPELQLRPYQMEVAQPALDGK.N	4	128.55	139.31	88.48	71.7	89.23	85.48	94.41	98.3	123.88	66.5	0.670108	71586	115971	IQTKRVSPEPELQ
O08999	Ltbp2	139	Latent-transforming growth factor beta-binding protein 2	R.RSHPRGQQQIAARAAPS#VAR.L	1	24.49	12.58	18.31	9.09	11.28	10.81	6.81	6.68	25.41	11	0.670286	16997	195829	AARAAPSVARLET
Q8R3B1	Plcd1	460	1-phosphatidylinositol 4,5-bisphosphate phosphodiesterase delta-1	K.LGGLLPAGGENGPEATDVS#DEDEAAEMEDEAVR.S	1	18.36	12.58	16.27	8.08	10.26	10.81	8.76	2.86	16.94	9	0.670491	18799	85873	PEATDVSDEDEAA
P97792	Cxadr	332	Coxsackievirus and adenovirus receptor homolog	R.APQS#PTLAPAK.V	6	301.99	190.58	170.86	124.2	164.09	160.14	160.6	134.56	240.35	166.5	0.670615	13052	39948	FERAPQSPTLAPA	ERK
G3UW40	Mcc	293	MCG4620, isoform CRA_b	R.LQSVQATGPS#SPGR.L	2	141.81	125.77	42.71	90.88	106.66	72.7	113.88	92.57	109.06	89.5	0.67079	328949	92814	VQATGPSSPGRLT
P70441	Slc9a3r1	263;275	Na(+)/H(+) exchange regulatory cofactor NHE-RF1	K.ES#SREALVEPASES#PRPALAR.S	1	25.51	22.25	14.24	12.12	23.59	19.65	10.71	16.22	20.12	11.5	0.670802	26941	38600	GEIQKESSREALV;VEPASESPRPALA
Q99KQ4	Nampt	398	Nicotinamide phosphoribosyltransferase	R.DLLNCS#FK.C	2	280.57	402.45	245.1	207.01	296.39	202.39	222.89	243.36	253.06	163	0.670991	59027	55447	RDLLNCSFKCSYV
Q04891	Sox13	76	Transcription factor SOX-13	K.APPQDCASPESSGS#PEPK.R	1	21.43	23.22	14.24	16.16	14.36	22.6	20.44	12.41	11.65	8	0.671109	20668	68168	SPESSGSPEPKRP
Q99L43	Cds2	20	Phosphatidate cytidylyltransferase 2	R.EDAPPEDKES#ESEAK.L	2	250.98	124.8	121.02	95.93	116.92	152.28	91.49	87.8	212.82	130.5	0.671111	110911	51314	PPEDKESESEAKL
P48193	Epb41	543	Protein 4.1	R.S#LDGAAAAESTDR.S	12	982.49	994.51	323.41	627.08	867.65	366.46	681.32	810.24	955.05	676	0.671119	269587	95911	SKRASRSLDGAAA
D3YVV9	Synpo2	897;899	Synaptopodin-2	R.AQSPT#PS#LPASWK.Y	1	77.54	37.73	34.58	35.34	50.25	47.16	34.07	49.63	36	22.5	0.671315	NA	129630	VRAQSPTPSLPAS;AQSPTPSLPASWK		P[S/T]P
Q7TSV4	Pgm2	173	Phosphoglucomutase-2	K.LCAGIMITAS#HNPK.Q	2	345.86	271.85	252.22	169.65	225.63	186.67	180.06	176.56	326.11	142	0.671391	66681	68748	GIMITASHNPKQD
Q7TN31	Aggf1	308	Angiogenic factor with G patch and FHA domains 1	K.VCSVEYINCS#EDEHSGNVK.K	2	85.7	74.49	63.05	47.46	50.25	66.81	51.59	44.85	67.76	38.5	0.671499	66549	79445	VEYINCSEDEHSG
B1AVZ0	Uprt	20;25	Uracil phosphoribosyltransferase homolog	R.QVNS#TSSPS#PEHLLAEDR.V	1	49.99	57.08	30.51	38.37	42.05	24.56	36.99	27.68	52.94	34.5	0.671523	331487	34278	HNRQVNSTSSPSP;NSTSSPSPEHLLA		P[S/T]P
Q9DC11	Plxdc2	512	Plexin domain-containing protein 2	R.GSGHPAY#AEVEPVGEK.E	1	69.38	39.66	25.43	25.24	30.77	25.54	40.88	41.04	72	32	0.671543	67448	59616	GSGHPAYAEVEPV
Q99PL5	Rrbp1	1472	Ribosome-binding protein 1	R.SHVEDGDVAGS#PAVPPAEQDPMK.L	1	18.36	13.54	12.2	9.09	17.43	12.77	6.81	11.45	8.47	7.5	0.671787	81910	172879	DGDVAGSPAVPPA
Q7TSG2	Ctdp1	830	RNA polymerase II subunit A C-terminal domain phosphatase	K.RQPS#MSEAMPLYTLCK.E	1	13.26	14.51	8.14	7.07	5.13	13.75	13.63	11.45	8.47	7	0.671948	67655	104554	RRKRQPSMSEAMP
P47713	Pla2g4a	726	Cytosolic phospholipase A2	R.CS#VSLSNVEAR.K	2	170.38	152.85	45.77	99.97	165.12	50.11	125.56	129.79	149.29	104	0.672594	18783	85222	QNPSRCSVSLSNV
Q8K3X4	Irf2bpl	316	Interferon regulatory factor 2-binding protein-like	K.RPGSVS#S#TDQER.E	1	72.44	80.3	19.32	55.54	68.71	29.47	68.13	66.8	63.53	39.5	0.672712	238330	80565	RPGSVSSTDQERE
Q8K4G5	Ablim1	499;502	Actin-binding LIM protein 1	R.STSQGS#INS#PVYSR.H	2	79.58	55.14	79.33	27.26	41.02	49.12	37.96	41.04	45.53	41.5	0.673174	226251	96805	RSTSQGSINSPVY;SQGSINSPVYSRH
Q99LI2	Clcc1	58	Chloride channel CLIC-like protein 1	K.EVSPDS#SEAEELSDCLHR.L	5	210.17	84.17	153.57	62.61	75.89	134.6	64.24	60.12	158.82	83	0.673413	229725	60621	KEVSPDSSEAEEL
E9Q0S6	Tns1	1062;1070	Protein Tns1	R.AASDGQYENQS#PEATSPRS#PGVR.S	1	24.49	13.54	23.39	12.12	13.33	15.72	8.76	10.5	11.65	7	0.673613	21961	201383	GQYENQSPEATSP;EATSPRSPGVRSP	ERK
Q8K1H7	Tcp11l2	16	T-complex protein 11-like protein 2	K.QCVSEDQQS#DSESSR.F	4	157.12	170.27	95.6	119.16	107.69	64.84	135.29	93.53	168.35	98	0.67386	216198	57889	VSEDQQSDSESSR
Q80WQ6	Rhbdf2	147	Inactive rhomboid protein 2	R.ELELPSQEVPSFQGTES#PKPCK.M	1	24.49	21.28	25.43	6.06	13.33	17.68	10.71	12.41	24.35	13.5	0.674405	217344	93434	SFQGTESPKPCKM
Q9R1Y5	Hic1	237	Hypermethylated in cancer 1 protein	R.RCS#PLCGLDLSK.K	7	1191.64	668.49	1020.06	441.28	433.82	700.51	539.22	392.24	950.81	541	0.674542	15248	76828	APERRCSPLCGLD
Q3UND0	Skap2	197	Src kinase-associated phosphoprotein 2	K.RIY#QFTAASPK.D	1	111.21	154.79	64.07	116.13	114.87	89.41	90.52	119.29	70.94	52.5	0.674558	54353	40712	APDKRIYQFTAAS
Q9QZQ1	Mllt4	1172;1182	Afadin	R.S#SPNVANQPPS#PGGK.G	6	409.12	339.57	186.11	287.79	311.78	190.6	287.13	264.36	260.47	232	0.674592	17356	206499	NRADHRSSPNVAN;VANQPPSPGGKGP	ERK	P[S/T]P
Q922B9	Ssfa2	738;745	Sperm-specific antigen 2 homolog	R.SQS#LPTTLLS#PVR.V	1	32.65	29.02	18.31	27.26	19.49	18.67	15.57	21	29.65	16.5	0.674761	70599	136947	PLRRSQSLPTTLL;LPTTLLSPVRVVS
Q6PDI6	Fam63b	62	Protein FAM63B	R.SSLGDPT#SPSQLGCGAGSDLK.D	3	130.59	108.35	79.33	71.7	77.94	58.95	106.09	73.49	97.41	80	0.674761	235461	65637	SSLGDPTSPSQLG
Q9D394-2	Rufy3	27	Isoform 2 of Protein RUFY3	R.RPS#EPLEPR.G	2	240.78	284.42	86.45	196.91	249.22	102.18	245.28	244.31	156.7	136.5	0.674767	NA	NA	GGERRPSEPLEPR
P16015	Ca3	216	Carbonic anhydrase 3	K.EPMT#VSSDQMAK.L	3	247.92	241.86	204.42	148.44	185.63	135.58	141.13	156.51	193.76	156.5	0.674777	12350	29366	LLKEPMTVSSDQM
Q91YL3	Uckl1	539	Uridine-cytidine kinase-like 1	R.YFGTDAVPDGS#DDDEAATVG.-	4	123.45	81.26	47.8	73.72	73.84	46.18	88.57	74.44	81.53	66.5	0.674833	68556	60842	DAVPDGSDDDEAA
Q9Z2F7	Bnip3l	119	BCL2/adenovirus E1B 19 kDa protein-interacting protein 3-like	R.DHSS#QS#EEEVVEGEK.E	1	380.55	534.99	218.66	373.62	430.75	310.46	291.02	372.2	293.29	182	0.675011	12177	23766	RDHSSQSEEEVVE
Q52KI8	Srrm1	563	Serine/arginine repetitive matrix protein 1	R.S#PS#PPPAR.R	4	828.44	1469.52	488.16	708.88	1057.38	599.31	638.5	981.07	1306.57	426.5	0.675204	51796	106862	RRRRSPSPPPARR		P[S/T]P
O08919	Numbl	41	Numb-like protein	R.TESDGAGT#MNKLR.Q	1	16.32	14.51	10.17	11.11	10.26	10.81	9.73	9.54	11.65	10	0.675235	18223	64130	ESDGAGTMNKLRQ
Q61687	Atrx	1224	Transcriptional regulator ATRX	K.IKPVTENLVLPSHTGFCQSS#GDEALSK.S	1	33.67	21.28	23.39	17.17	13.33	24.56	14.6	16.22	21.18	18	0.675387	22589	278587	TGFCQSSGDEALS
Q6NXJ0	Wwc2	999	Protein WWC2	R.SQT#FSPGER.S	1	69.38	52.24	50.85	36.35	37.95	51.09	25.31	44.85	50.82	31.5	0.675711	52357	132620	VIVRSQTFSPGER
Q8K382	Dennd1a	707	DENN domain-containing protein 1A	R.KT#PELGIVPPPPTARPAK.L	1	48.97	50.31	34.58	33.32	33.84	46.18	43.8	23.86	27.53	25.5	0.676395	227801	111538	RPQGRKTPELGIV
O88622	Parg	293	Poly(ADP-ribose) glycohydrolase	K.ES#EPESPMDVDNSK.N	2	205.07	211.87	196.28	188.83	156.91	190.6	99.28	105.93	116.47	74.5	0.676836	NA	109324	PPFEKESEPESPM
Q8K389	Cdk5rap2	1810	CDK5 regulatory subunit-associated protein 2	R.GNLELRPGAT#RPGASSPSRPGS.-	2	155.08	118.03	52.88	97.95	103.58	70.74	96.36	95.44	148.23	74.5	0.67709	214444	205945	ELRPGATRPGASS
Q9CVD2	Atxn3	273	Ataxin-3	R.SMCENSPQT#SS#PDLSSEELR.R	1	34.69	30.96	28.48	20.2	22.56	23.58	27.25	18.13	21.18	16.5	0.67738	110616	40533	NSPQTSSPDLSSE
Q91VM5	Rbmxl1	323	RNA binding motif protein, X-linked-like-1	R.DGYGGSRDS#YSSSR.S	1	15.3	18.38	13.22	10.1	10.26	14.74	13.63	14.32	9.53	5.5	0.677702	19656	42162	YGGSRDSYSSSRS
Q9WTK7	Stk11	31	Serine/threonine-protein kinase STK11	R.IDS#TEVIYQPR.R	4	219.35	207.03	98.65	156.52	155.89	94.32	159.62	182.28	160.94	148	0.677928	20869	49267	FIHRIDSTEVIYQ
D3Z5L6	Slc18b1	444	MFS-type transporter SLC18B1	K.AQNS#LGTEEER.A	1	106.1	70.62	88.48	47.46	57.43	53.05	46.72	33.4	85.76	67	0.67805	NA	49009	RSKAQNSLGTEEE
P58283	Rnf216	707	E3 ubiquitin-protein ligase RNF216	R.S#PGAPCQECSR.C	1	48.97	44.5	41.7	28.27	31.79	31.44	24.33	27.68	42.35	26	0.678186	108086	97682	FCQHPRSPGAPCQ	ERK
Q925F2	Esam	348	Endothelial cell-selective adhesion molecule	K.AAPPRPGTFTPTPSVSSQALSS#PR.L	2	47.95	36.76	8.14	25.24	36.92	12.77	45.75	34.36	38.12	28.5	0.678196	69524	41810	SSQALSSPRLPRV
Q811M1	Arhgap15	207	Rho GTPase-activating protein 15	K.NPSCGS#LELFNLQR.S	3	108.15	109.32	91.53	68.67	95.38	89.41	49.64	49.63	86.82	59.5	0.678921	76117	55339	KNPSCGSLELFNL
Q60925	Dbp	86	D site-binding protein	K.ATLPSAPVPGPGLETAGPADAPSGAVSGGGS#PR.G	1	14.28	11.61	8.14	8.08	8.2	10.81	12.65	9.54	7.41	5.5	0.679123	13170	34380	AVSGGGSPRGRSG
Q8QZS3	Flcn	62	Folliculin	R.AHS#PAEGASSESSSPGPK.K	1	102.02	49.34	36.61	29.28	54.36	39.3	78.84	40.08	94.23	38.5	0.679175	216805	64327	SRVRAHSPAEGAS
Q69ZX8	Ablim3	282	Actin-binding LIM protein 3	R.RTS#ETSIS#PPGSSIGSPNR.V	2	103.04	69.65	97.63	49.48	50.25	81.55	37.96	28.63	76.23	47.5	0.679295	319713	77630	TSETSISPPGSSI
P58058	Nadk	64	NAD kinase	R.S#LHGPCPVTTFGPK.A	2	318.31	208.96	228.83	204.99	155.89	139.51	52.56	221.41	275.29	156.5	0.680382	192185	48597	EFRRTRSLHGPCP
P26039	Tln1	1263	Talin-1	R.GT#PQDLAR.A	2	330.56	200.26	114.92	158.54	211.27	104.14	187.85	159.38	297.53	211.5	0.680612	21894	269821	VQASRGTPQDLAR
Q9QYY0	Gab1	638	GRB2-associated-binding protein 1	K.QVEYLDLDLDSGKS#TPPRK.Q	1	90.8	80.3	48.82	61.6	59.48	71.72	71.05	57.26	52.94	43	0.680698	14388	76812	DLDSGKSTPPRKQ
P26039	Tln1	1225	Talin-1	K.RLLS#DSLPPSTGTFQEAQSR.L	4	94.88	65.78	68.14	52.51	68.71	56.98	43.8	56.31	54	37	0.680708	21894	269821	ASKRLLSDSLPPS
B1AVZ0	Uprt	25	Uracil phosphoribosyltransferase homolog	R.QVNSTSSPS#PEHLLAEDR.V	1	44.89	40.63	19.32	26.25	33.84	21.61	41.85	27.68	33.88	28.5	0.680923	331487	34278	NSTSSPSPEHLLA		P[S/T]P
Q8K2Y9	Ccm2	425	Malcavernin	R.SAPS#EGDEWDR.M	2	204.05	208	76.28	139.35	210.25	105.12	166.44	148.88	165.17	111	0.68104	216527	49917	DDRSAPSEGDEWD
O88532	Zfr	1054	Zinc finger RNA-binding protein	R.RDS#DGVDGFEAEGK.K	2	131.61	84.17	79.33	72.71	83.07	69.76	62.29	73.49	84.7	62.5	0.681076	22763	116859	RKRRRDSDGVDGF
Q61687	Atrx	212	Transcriptional regulator ATRX	K.YYMSDDISRDS#DGMDEQCR.W	1	35.71	24.19	21.36	17.17	25.64	22.6	16.55	20.04	24.35	15.5	0.681177	22589	278587	DDISRDSDGMDEQ
Q62101	Prkd1	203	Serine/threonine-protein kinase D1	R.RLS#NVSLTGLGTVR.T	2	146.91	91.91	90.51	59.58	62.56	116.91	56.45	60.12	121.76	83	0.68136	18760	102037	VRRRRLSNVSLTG
E9Q2I3	Ppm1m	40	Protein phosphatase 1M	R.FLRGS#GSSPGATDASR.R	3	196.91	242.82	122.04	162.58	163.07	140.49	177.14	125.97	173.64	134	0.681628	67905	51226	PRFLRGSGSSPGA
Q8CIE4	Parp10	959	Plec1 protein	K.NILPGT#P.-	3	360.14	486.62	306.12	233.26	342.55	316.36	274.48	275.81	333.52	227.5	0.681893	671535	103679	KNILPGTPxxxxx	ERK
Q6A0A2	Larp4b	603	La-related protein 4B	R.EPSVPAPCAVSAAFERSPS#PVHLPEDPK.V	5	904.95	958.72	489.18	725.03	655.35	608.15	797.15	667.09	655.4	487	0.682035	217980	81627	AFERSPSPVHLPE		P[S/T]P
Q69ZL1	Fgd6	583	FYVE, RhoGEF and PH domain-containing protein 6	K.S#LSAVDADR.C	2	123.45	105.45	81.36	63.62	77.94	76.63	81.76	94.48	84.7	64	0.682055	13998	155169	TKPRAKSLSAVDA
Q9R0A0	Pex14	334	Peroxisomal membrane protein PEX14	K.REDKEDEDDEDDDVS#HVDEEDVLGVQR.E	2	40.81	45.47	30.51	26.25	37.95	37.33	28.23	32.45	22.23	20.5	0.682226	56273	41208	DEDDDVSHVDEED
Q8K1J5	Sde2	269	Protein SDE2 homolog	R.EDGIDAVEVAADRPGS#PR.S	1	27.55	30.96	10.17	18.18	25.64	20.63	23.36	23.86	24.35	13.5	0.682319	208768	48580	AADRPGSPRSSAS	ERK
O70400	Pdlim1	90	PDZ and LIM domain protein 1	K.IWS#PLVTEEGK.R	1	90.8	64.82	52.88	50.49	64.61	56	67.16	49.63	49.76	34.5	0.682801	54132	35774	SEQKIWSPLVTEE
B1AVN8	Phactr2	55	Protein Phactr2	R.SQS#DLSSASSR.G	2	334.64	1285.71	302.05	831.06	839.95	356.64	593.72	698.59	442.58	364.5	0.683354	NA	68911	PRGRSQSDLSSAS
E9Q4K7	Kif13b	1705	Protein Kif13b	R.LEVTS#DSEDASEVPEWLR.E	6	103.04	131.57	27.46	73.72	101.53	64.84	105.12	107.84	96.35	64.5	0.683432	16554	204575	GRLEVTSDSEDAS
P58871	Tnks1bp1	763	182 kDa tankyrase-1-binding protein	R.S#PVGDTGLGK.R	4	703.97	653.01	209.5	453.4	546.64	339.94	564.53	647.05	477.52	472.5	0.683702	228140	181825	YSLGGRSPVGDTG
Q9WU42	Ncor2	742	Nuclear receptor corepressor 2	R.VGECSGPAAVNNS#SDTESVPS#PR.S	1	12.24	19.35	12.2	8.08	14.36	10.81	7.79	11.45	13.76	8	0.684156	20602	269807	PAAVNNSSDTESV
Q9QYC0	Add1	12	Alpha-adducin	R.AAVVTS#PPPTTAPHK.E	8	1386.51	1274.1	1079.05	873.47	1045.07	756.51	916.87	805.47	1158.34	647.5	0.684268	11518	80647	RAAVVTSPPPTTA
P06728	Apoa4	333	Apolipoprotein A-IV	R.QQLGPNS#GEVESHLSFLEK.S	2	114.27	83.2	86.45	46.45	107.69	35.37	60.35	81.12	75.18	48	0.68442	11808	45029	QQLGPNSGEVESH
Q7TQI8	Tspyl2	652	Testis-specific Y-encoded-like protein 2	R.SEVNS#EDSDIQEVLPVPK.A	1	14.28	16.45	6.1	11.11	15.38	11.79	10.71	9.54	9.53	10	0.684673	52808	77671	ERSEVNSEDSDIQ
P43406	Itgav	1042	Integrin alpha-V	R.VRPPQEEQEREQLQPHENGEGNS#ET.-	4	261.18	178.97	144.42	106.03	166.14	165.06	126.53	134.56	241.41	121.5	0.684795	16410	115360	ENGEGNSETxxxx
D3YZP9	Ccdc6	233;237	Coiled-coil domain-containing protein 6	K.LDQPVS#APPS#PR.D	7	446.87	605.61	200.35	412	486.13	346.81	349.42	443.77	393.88	252.5	0.685253	76551	52939	KLDQPVSAPPSPR;PVSAPPSPRDISM	ERK	P[S/T]P
Q571K4	Tab3	392	TGF-beta-activated kinase 1 and MAP3K7-binding protein 3	R.SPSPIS#NQPSPR.N	1	81.62	87.07	58.99	50.49	65.64	80.56	60.35	51.53	47.65	47.5	0.68574	66724	79029	RSPSPISNQPSPR
Q9CWW7	Cxxc1	19	CpG-binding protein	K.S#ENGENAPIYCICR.K	1	16.32	12.58	15.26	10.1	12.31	11.79	6.81	2.86	11.65	8.5	0.685813	74322	76167	AGDDSKSENGENA
Q8BGR5	Fam53b	269	Protein FAM53B	R.S#QPCVLNDK.K	5	639.69	544.66	617.32	296.88	272.81	407.73	377.65	326.39	585.52	365	0.685883	77938	45939	GLARSRSQPCVLN
E9Q983	Svil	260	Supervillin	R.ARYPS#GSEIPVVEDEEK.V	3	189.76	214.77	169.84	143.39	150.76	185.69	120.69	137.43	110.12	92	0.685932	225115	198529	ARARYPSGSEIPV
Q9Z1S8	Gab2	625	GRB2-associated-binding protein 2	R.KPSTSSVT#SDEK.V	1	325.46	394.71	176.96	310.01	362.03	214.18	327.04	233.82	171.53	181	0.686147	NA	73208	PSTSSVTSDEKVD
Q922B2	Dars	249	Aspartate--tRNA ligase, cytoplasmic	K.NNAYLAQS#PQLYK.Q	2	86.72	64.82	63.05	40.39	51.28	54.04	42.83	41.04	78.35	45	0.686254	226414	57147	NAYLAQSPQLYKQ
Q9DC11	Plxdc2	507	Plexin domain-containing protein 2	R.GS#GHPAYAEVEPVGEK.E	10	1210	765.23	586.81	464.51	690.22	521.69	703.71	661.37	1158.34	635.5	0.686268	67448	59616	MKFRRGSGHPAYA
P61027	Rab10	188	Ras-related protein Rab-10	K.EPNSENVDISS#GGGVTGWK.S	2	96.92	87.07	96.62	40.39	64.61	73.69	44.77	35.31	102.7	47	0.686301	19325	22541	ENVDISSGGGVTG
Q9QYB8	Add2	532;535	Beta-adducin	K.SRSPS#TES#QLMSK.G	5	459.11	564.98	377.31	313.04	372.29	325.2	292.97	398.92	474.35	258.5	0.686605	11519	80642	EKSRSPSTESQLM;RSPSTESQLMSKG
Q920Q8	Ivns1abp	325	Influenza virus NS1A-binding protein homolog	R.NS#PQS#SPTSTPK.L	1	88.76	115.12	101.7	79.77	49.23	57.97	64.24	48.67	111.17	47.5	0.686985	117198	71581	GRNSPQSSPTSTP
Q61602	Gli3	664	Transcriptional activator GLI3	R.S#PGRPTQGAFGEQK.E	1	185.68	127.7	62.04	106.03	110.76	79.58	134.32	111.66	140.82	116	0.687033	14634	171655	SHSQSRSPGRPTQ
P26645	Marcks	127	Myristoylated alanine-rich C-kinase substrate	K.EAAEAEPAEPSSPAAEAEGAS#ASSTS#SPK.A	4	131.61	150.92	76.28	116.13	137.43	121.83	106.09	104.02	66.7	48	0.687077	17118	29661	ASASSTSSPKAED
Q8BXN7	Ppm1k	248	Protein phosphatase 1K, mitochondrial	K.FGGFVAWNS#LGQPHVNGR.L	1	21.43	23.22	17.29	15.15	11.28	13.75	18.49	16.22	19.06	11.5	0.687234	243382	40918	GFVAWNSLGQPHV
Q5SVL6	Rap1gap2	594	Rap1 GTPase-activating protein 2	K.SETSS#NPSS#PEICPNK.E	1	26.53	37.73	22.37	19.19	33.84	30.46	15.57	22.9	14.82	17.5	0.687247	380711	78254	TSSNPSSPEICPN	ERK
A2AB59	Arhgap27	634	Rho GTPase-activating protein 27	R.QNAASPS#LSPGGLESDLSR.V	2	37.75	40.63	25.43	24.24	37.95	25.54	34.07	22.9	24.35	21	0.687293	544817	97049	QNAASPSLSPGGL
E9PZW8	Myo9b	1661	Unconventional myosin-IXb	R.RKS#ELGAEPGHFGVCVDSLTSDK.A	1	33.67	21.28	26.44	16.16	15.38	20.63	16.55	13.36	28.59	14	0.687489	17925	240316	YTGRRKSELGAEP
O55003	Bnip3	79	BCL2/adenovirus E1B 19 kDa protein-interacting protein 3	R.AEIDSHS#FGEK.N	1	182.62	292.16	60	197.92	270.75	88.42	195.64	204.23	141.88	147	0.687603	12176	20978	AEIDSHSFGEKNS
Q9JID9	Sh2b2	146	SH2B adapter protein 2	R.RSS#PEPDGGATPK.A	4	870.26	749.75	774.96	466.53	541.51	565.91	527.54	468.59	664.93	447.5	0.687877	23921	66557	LWHRRSSPEPDGG
Q9QYR6	Map1a	1789	Microtubule-associated protein 1A	R.VPSAPGQES#PVPDTK.S	5	676.42	431.47	274.59	368.58	472.79	299.66	453.57	430.41	402.35	346.5	0.687895	17754	300140	SAPGQESPVPDTK
P59438	Hps5	662	Hermansky-Pudlak syndrome 5 protein homolog	K.DFPGISNTSS#PTVK.S	5	295.87	251.53	269.51	221.15	262.55	271.16	126.53	134.56	135.53	85.5	0.688021	246694	126337	GISNTSSPTVKSN
P83093	Stim2	609	Stromal interaction molecule 2	R.KPS#PPSSLEMYQTLSSR.K	2	80.6	80.3	32.54	55.54	80	42.25	62.29	57.26	55.06	58	0.688222	116873	83925	SSGRKPSPPSSLE		P[S/T]P
P05064	Aldoa	132	Fructose-bisphosphate aldolase A	K.GVVPLAGTNGETTTQGLDGLS#ER.C	1	13.26	15.48	7.12	9.09	7.18	13.75	11.68	9.54	13.76	7	0.688239	11674	39356	QGLDGLSERCAQY
P29699	Ahsg	138	Alpha-2-HS-glycoprotein	R.VM*HTQCHSTPDS#AEDVRK.L	5	365.25	258.3	202.38	130.26	260.5	272.15	292	209	177.88	173.5	0.688666	11625	37326	CHSTPDSAEDVRK
Q8BTM8	Flna	20	Filamin-A	R.CGQSAAVASPGGS#IDSR.D	2	135.69	37.73	74.24	74.72	69.74	41.26	67.16	40.08	46.59	64	0.688776	192176	281222	VASPGGSIDSRDA
Q6PFR5	Tra2a	259	Transformer-2 protein homolog alpha	R.RS#PS#PYYSR.Y	1	113.25	166.4	46.78	111.08	145.63	102.18	86.63	105.93	105.88	66.5	0.688906	NA	32316	YDYRRRSPSPYYS
A2RTH5	Lcmt1	247	Leucine carboxyl methyltransferase 1	R.S#CDLAGVETCK.S	6	894.75	699.45	719.02	642.23	414.34	493.2	478.87	360.74	760.22	524.5	0.688922	30949	38192	ENLRRRSCDLAGV
E9Q616	Ahnak	5553	Protein Ahnak	R.S#NSFSDER.E	3	144.87	142.21	51.87	129.25	99.48	73.69	130.42	140.29	95.29	71	0.689085	66395	604253	KKPRHRSNSFSDE
P62858	Rps28	23	40S ribosomal protein S28	R.TGS#QGQCTQVR.V	1	75.5	190.58	58.99	100.98	91.28	66.81	139.18	120.25	90	66	0.689163	54127	7841	VLGRTGSQGQCTQ
Q9R1E0	Foxo1	467	Forkhead box protein O1	K.ELLTSDS#PPHNDIMSPVDPGVAQPNSR.V	1	14.28	16.45	18.31	10.1	12.31	11.79	11.68	6.68	6.35	7.5	0.689229	56458	69518	ELLTSDSPPHNDI
P58871	Tnks1bp1	713	182 kDa tankyrase-1-binding protein	K.DRQS#PSTCSEGLLGWAQK.D	13	702.95	683	604.1	417.05	472.79	554.12	509.05	397.01	528.35	340	0.689504	228140	181825	ELKDRQSPSTCSE
E9Q512	Trip11	635	Protein Trip11	R.SELTQSQTQGS#SR.N	1	112.23	105.45	75.26	51.5	92.3	90.39	63.27	71.58	100.59	55.5	0.689533	109181	226456	QSQTQGSSRNVKD
Q8C079	Strip1	59	Striatin-interacting protein 1	R.KDS#EGYSESPDLEFEYADTDK.W	1	31.63	12.58	20.34	10.1	13.33	14.74	11.68	13.36	26.47	12	0.690002	229707	95585	RNQRKDSEGYSES
Q8R5A3	Apbb1ip	507	Amyloid beta A4 precursor protein-binding family B member 1-interacting protein	K.QGLGNHS#PGATR.E	4	765.18	569.81	415.96	369.59	512.79	430.32	619.03	457.13	489.17	391	0.690078	54519	74319	QGLGNHSPGATRE
Q8R1Q8	Dync1li1	512	Cytoplasmic dynein 1 light intermediate chain 1	R.KPASVSPT#T#PTSPTEGEAS.-	2	171.4	171.23	120.01	104.01	135.38	130.67	143.08	112.61	109.06	91.5	0.690482	235661	56614	PASVSPTTPTSPT
Q8VBX6	Mpdz	1590	Multiple PDZ domain protein	K.DNSQTPAVPAPDLEPIPSTS#R.S	5	91.82	69.65	41.7	39.38	57.43	41.26	57.43	57.26	82.59	69	0.690608	17475	218711	EPIPSTSRSSTPA
Q8BTI8	Srrm2	1552;1556	Serine/arginine repetitive matrix protein 2	R.LS#RSGS#SPEMK.D	2	111.21	155.76	40.68	136.32	117.94	78.6	128.48	105.93	59.29	70.5	0.690845	75956	294840	RHSPRLSRSGSSP;RLSRSGSSPEMKD
Q8K4G5	Ablim1	479	Actin-binding LIM protein 1	R.TLSPTPS#AEGYQDVR.D	3	198.95	172.2	128.14	99.97	146.66	141.48	118.74	102.12	163.06	125.5	0.690873	226251	96805	TLSPTPSAEGYQD
Q3UH68	Limch1	751	LIM and calponin homology domains-containing protein 1	K.MPETNQLHLPNPSSQADS#PSSEK.S	2	58.15	47.4	52.88	34.33	36.92	34.39	39.91	26.72	37.06	29.5	0.690928	77569	118196	PSSQADSPSSEKS
P97864	Casp7	16	Caspase-7	K.VDS#SSEDGVDAKPDR.S	2	126.51	106.42	107.8	65.64	81.02	93.34	72.03	59.17	96.35	68.5	0.691034	12369	34061	ELEKVDSSSEDGV
Q3UH45	Tecpr2	792	Protein Tecpr2	R.S#LQDLSQPGAEETTLLK.A	1	32.65	29.02	14.24	16.16	26.67	17.68	22.39	21.95	33.88	17.5	0.691057	104859	154939	ELGAGRSLQDLSQ
Q9R059	Fhl3	232	Four and a half LIM domains protein 3	K.RPITGGS#GGGEGAGLGGGK.Y	1	116.31	86.1	90.51	66.65	56.41	85.48	59.37	60.12	92.12	49	0.691245	14201	31795	RPITGGSGGGEGA
P49817	Cav1	37	Caveolin-1	K.AMADEVT#EK.Q	2	459.11	275.72	506.47	132.28	190.76	344.85	149.89	144.11	355.76	209.5	0.691868	12389	20539	AMADEVTEKQVYD
Q9QWY8	Asap1	1045	Arf-GAP with SH3 domain, ANK repeat and PH domain-containing protein 1	R.SHTGDLS#PNVQSR.D	2	212.21	254.43	178.99	147.43	190.76	256.43	43.8	250.99	91.06	132.5	0.692161	13196	127421	SHTGDLSPNVQSR
Q6DFV3	Arhgap21	1658	Rho GTPase-activating protein 21	R.RNSEGS#EASCTEGSLTPSLDSR.R	1	14.28	13.54	9.15	11.11	9.23	12.77	7.79	11.45	9.53	6	0.692218	71435	215743	RRNSEGSEASCTE
D3Z6Q9	Bin2	430	Bridging integrator 2	R.ASGSGSCNAPGS#PEGSSQLCSPR.A	3	69.38	75.46	45.77	50.49	76.92	72.7	51.59	47.72	26.47	29.5	0.692419	NA	52554	SCNAPGSPEGSSQ	ERK
E9QN52	Lrrfip2	107	Leucine-rich repeat flightless-interacting protein 2	R.NSASATTPLS#GNSS#R.R	5	340.76	347.31	138.31	240.33	293.32	185.69	349.42	284.4	212.82	202	0.692622	71268	47134	PLSGNSSRRGSGD
P47713	Pla2g4a	437	Cytosolic phospholipase A2	K.HIVSNDSSDS#DDEAQGPK.G	4	159.16	99.64	105.77	71.7	115.89	100.21	81.76	84.94	97.41	59.5	0.692794	18783	85222	SNDSSDSDDEAQG
Q64337	Sqstm1	152	Sequestosome-1	K.CSVCPDYDLCS#VCEGK.G	2	65.3	92.87	69.16	51.5	68.71	56	44.77	48.67	63.53	36	0.69283	18412	48163	PDYDLCSVCEGKG
Q3TBD2	Hmha1	591	Minor histocompatibility protein HA-1	K.GSFNPGDASGPEAAGS#PPEEGGTSEAAPNK.D	2	74.48	42.57	55.94	36.35	34.87	66.81	42.83	26.72	33.88	27	0.692866	70719	122902	GPEAAGSPPEEGG
Q8BRH4	Kmt2c	2811	Histone-lysine N-methyltransferase 2C	K.SS#VSSEIK.T	1	228.53	317.32	255.27	215.09	244.09	231.86	145.02	203.28	122.82	95.5	0.692924	NA	540187	LPQRKSSVSSEIK
Q8K4L0	Ddx54	774	ATP-dependent RNA helicase DDX54	K.IDDRDS#EEEGPSNQR.G	4	377.49	207.03	162.72	176.71	257.42	248.57	149.89	197.55	259.41	168	0.692992	71990	97748	KIDDRDSEEEGPS
Q8R3Y8	Irf2bp1	453	Interferon regulatory factor 2-binding protein 1	R.AGGAS#PAASSTTQPPAQHR.L	2	64.28	54.18	54.92	39.38	42.05	36.35	47.69	31.49	38.12	38.5	0.693272	272359	61751	VRAGGASPAASST
Q99KG7	Hps4	478	Hermansky-Pudlak syndrome 4 protein homolog	R.SPDS#PGPSPSADR.T	4	364.23	398.58	164.76	264.57	399.98	243.65	288.1	299.67	271.05	184	0.693416	192232	72662	SSRSPDSPGPSPS	ERK
Q8C650	Sept10	413	Septin-10	K.ATCELFPNQSFLASGS#SIRK.D	5	342.8	189.62	323.41	137.33	138.45	183.72	174.22	143.15	238.23	139	0.693771	103080	52422	SFLASGSSIRKDK
Q6WVG3	Kctd12	221	BTB/POZ domain-containing protein KCTD12	R.GSYT#IGR.D	1	124.47	152.85	31.53	92.9	130.25	31.44	119.72	154.6	126	83.5	0.69409	239217	35892	GYRGSYTIGRDAQ
Q91VN4	Chchd6	166	Coiled-coil-helix-coiled-coil-helix domain-containing protein 6, mitochondrial	K.ASLT#HEQQQSAR.L	1	58.15	160.59	75.26	60.59	113.84	76.63	87.6	83.03	60.35	50.5	0.69466	66098	29852	KKKASLTHEQQQS
Q9Z0H8	Clip2	973	CAP-Gly domain-containing linker protein 2	R.RY#SLIDPASPPELLK.L	1	53.05	47.4	41.7	23.23	35.9	30.46	40.88	42.95	37.06	27	0.694823	269713	115910	LSEQRRYSLIDPA
Q60854	Serpinb6	107	Serpin B6	K.TCDLLAS#FK.D	2	324.44	234.12	206.45	146.42	206.14	168	188.82	216.64	270	150	0.694854	20719	42599	TCDLLASFKDSCL
B9EJX2	Nhs	308	Nance-Horan syndrome (Human)	K.NPIHNVPST#LDK.Q	1	65.3	49.34	72.21	26.25	23.59	45.19	28.23	32.45	61.41	29.5	0.695285	195727	176626	IHNVPSTLDKQTN
Q9CX84	Rgs19	80	Regulator of G-protein signaling 19	K.LQPLPSCEVCTPPS#PK.E	12	815.17	583.36	843.1	296.88	398.95	678.89	293.94	326.39	677.64	375.5	0.695604	56470	24678	EVCTPPSPKEVQS	ERK	P[S/T]P
Q8K4G5	Ablim1	466;470	Actin-binding LIM protein 1	K.QERQS#LGES#PR.T	3	345.86	318.28	116.96	228.21	266.65	116.91	274.48	184.19	361.05	299.5	0.695618	226251	96805	DKQERQSLGESPR;RQSLGESPRTLSP
O35623	Bet1	50	BET1 homolog	K.SLS#IEIGHEVK.N	2	417.28	327.96	436.3	182.77	253.32	267.23	195.64	271.99	309.17	160.5	0.696729	12068	13274	TAIKSLSIEIGHE
P08249	Mdh2	309	Malate dehydrogenase, mitochondrial	K.NLGIGKIT#PFEEK.M	1	134.67	177.04	133.23	97.95	102.56	115.93	107.07	108.8	120.7	82.5	0.696753	17448	35611	LGIGKITPFEEKM
P55194	Sh3bp1	455	SH3 domain-binding protein 1	R.ERTEADLPKPT#SPK.V	9	1743.59	2462.1	1153.29	1229.93	2316.8	1177.01	2184.13	1372.36	1212.34	1077.5	0.696875	NA	65285	ADLPKPTSPKVSR
Q571B6	Whamm	779	WASP homolog-associated protein with actin, membranes and microtubules	K.KVSADS#EEDNDEPSPTEWDR.-	2	66.32	69.65	57.97	46.45	60.51	51.09	46.72	37.22	38.12	41	0.696992	434204	88997	KKVSADSEEDNDE
D3YUJ3	Ccnyl1	131	Protein Ccnyl1	K.YSSCST#IFLDDSTVSQPNLR.T	4	135.69	92.87	93.56	61.6	68.71	92.35	65.21	54.4	135.53	66	0.697147	NA	41600	KYSSCSTIFLDDS
P24668	M6pr	268	Cation-dependent mannose-6-phosphate receptor	R.GVGDDQLGEES#EERDDHLLPM*.-	1	27.55	23.22	27.46	12.12	16.41	24.56	13.63	12.41	18	17	0.697213	17113	31172	DQLGEESEERDDH
P35486	Pdha1	232	Pyruvate dehydrogenase E1 component subunit alpha, somatic form, mitochondrial	R.YGMGTS#VER.A	7	2259.83	2494.99	1995.37	1177.42	1649.14	1763.54	1756.84	1675.84	1956.68	1286	0.697231	18597	43232	RYGMGTSVERAAA
O54824	Il16	930	Pro-interleukin-16	K.ALS#PDPLLR.L	1	116.31	117.06	89.5	70.69	112.81	109.05	96.36	59.17	59.29	54	0.697251	16170	141435	PSTKALSPDPLLR
Q9DBX1	Rgcc	75	Regulator of cell cycle RGCC	R.SSASVSDSSGFS#DSESADSVYR.D	2	33.67	40.63	14.24	19.19	40	19.65	33.09	27.68	25.41	28	0.697376	66214	14717	SDSSGFSDSESAD
Q9Z0F7	Sncg	39	Gamma-synuclein	K.EGVMY#VGTK.T	1	89.78	92.87	60	46.45	91.28	76.63	79.81	65.85	42.35	47.5	0.697878	20618	13160	TKEGVMYVGTKTK
Q8VCE2	Gpn1	338	GPN-loop GTPase 1	R.GTLDEEDEEADS#DTDDIDHR.V	5	163.24	162.53	67.12	116.13	167.17	77.62	142.1	110.7	132.35	96.5	0.698108	74254	41598	EDEEADSDTDDID
Q60953	Pml	528	Protein PML	K.ATS#PPHLDGTS#NPESTVPEK.K	2	55.09	33.86	37.63	19.19	61.54	36.35	21.41	21.95	25.41	25	0.69837	18854	98242	STFKATSPPHLDG
Q8K1M6	Dnm1l	622	Dynamin-1-like protein	K.SKPIPIMPAS#PQK.G	6	984.53	957.75	875.64	668.48	739.45	811.53	635.58	594.56	649.05	452	0.698443	74006	82658	IPIMPASPQKGHA	ERK
E9Q0S6	Tns1	1118	Protein Tns1	K.EAFEEMEGTSPSS#PPHSVAR.S	2	56.11	52.24	47.8	34.33	40	45.19	36.01	40.08	33.88	25.5	0.698639	21961	201383	EGTSPSSPPHSVA	ERK
Q8BNW9	Kbtbd11	316	Kelch repeat and BTB domain-containing protein 11	R.SGS#RPQSPSGDAESR.G	3	221.39	136.41	99.67	105.02	141.53	83.51	105.12	111.66	226.59	127	0.698784	74901	67946	TGERSGSRPQSPS
Q9Z2Q2	Knop1	59	Lysine-rich nucleolar protein 1	R.ATSPS#NNVDEVQIPEISLSK.R	3	62.23	62.88	26.44	41.4	50.25	39.3	50.61	42.95	61.41	37.5	0.699105	66356	53846	PRATSPSNNVDEV
Q5DTU0	Afap1l2	484	Actin filament-associated protein 1-like 2	R.KFS#EPNTYIDGLPSR.D	2	299.95	256.37	102.72	195.9	250.24	133.62	297.84	199.46	199.06	177	0.699166	226250	92175	LMQRKFSEPNTYI
Q8K2L8	Trappc12	128;130	Trafficking protein particle complex subunit 12	K.EVVDTLSNGS#ET#DGDDTPR.D	1	18.36	27.09	8.14	11.11	22.56	8.84	23.36	20.04	19.06	14	0.699175	217449	87694	DTLSNGSETDGDD;LSNGSETDGDDTP
P35486	Pdha1	293	Pyruvate dehydrogenase E1 component subunit alpha, somatic form, mitochondrial	R.YHGHS#M*SDPGVSYR.T	10	782.52	978.07	900.05	472.58	639.97	777.14	372.78	734.85	580.23	447	0.699283	18597	43232	YRYHGHSMSDPGV
Q9Z2I8	Suclg2	415	Succinyl-CoA ligase [GDP-forming] subunit beta, mitochondrial	K.SSGLPITS#AVDLEDAAK.K	1	25.51	30.96	26.44	19.19	22.56	18.67	18.49	19.09	19.06	14.5	0.699486	20917	46840	SGLPITSAVDLED
P62908	Rps3	221	40S ribosomal protein S3	K.DEILPTT#PISEQK.G	13	2088.43	1993.86	1464.49	1640.92	1211.22	1418.7	1625.44	1208.21	1797.86	1055.5	0.699506	27050	26674	DEILPTTPISEQK	ERK
Q8C4Q9	Tmem154	177	Transmembrane protein 154	K.EPNPSPS#DNES.-	1	25.51	55.14	33.56	22.22	53.33	18.67	22.39	18.13	33.88	23.5	0.699566	320782	19879	EPNPSPSDNESxx
Q8CHU3	Epn2	451	Epsin-2	R.TTSPDLFESQS#LTSASSKPSSAR.K	3	99.98	93.84	58.99	76.74	72.82	62.88	96.36	57.26	55.06	62.5	0.699889	13855	63472	DLFESQSLTSASS
Q8K2L8	Trappc12	128	Trafficking protein particle complex subunit 12	K.EVVDTLSNGS#ET#DGDDTPR.D	2	36.73	57.08	12.2	27.26	48.2	19.65	46.72	41.99	39.18	27.5	0.700085	217449	87694	DTLSNGSETDGDD
Q6PFD9	Nup98	670	Nuclear pore complex protein Nup98-Nup96	R.FYTNPIAKPIPQT#PESVGNK.N	1	65.3	94.81	71.19	56.55	57.43	82.53	53.53	48.67	45.53	33	0.70019	269966	197241	AKPIPQTPESVGN	ERK
Q9QYC0	Add1	355	Alpha-adducin	K.SRS#PGTPAGEGSGSPPK.W	1	241.8	208.96	165.77	151.47	183.58	145.41	135.29	154.6	214.94	111.5	0.70024	11518	80647	YKAKSRSPGTPAG
Q8BGD9	Eif4b	422;427	Eukaryotic translation initiation factor 4B	R.TGS#ESSQT#GASATSGR.N	2	45.91	125.77	23.39	44.43	58.46	23.58	141.13	57.26	66.7	66	0.700358	75705	68840	ERSRTGSESSQTG;GSESSQTGASATS
Q9R111	Gda	453	Guanine deaminase	K.QVVPFSSS#V.-	1	101	113.19	43.73	73.72	93.33	79.58	76.89	80.17	92.12	60.5	0.700359	14544	51013	VVPFSSSVxxxxx
Q8VCE2	Gpn1	340	GPN-loop GTPase 1	R.GTLDEEDEEADSDT#DDIDHRVTEESR.E	1	15.3	17.41	14.24	8.08	12.31	16.7	6.81	13.36	11.65	8.5	0.700474	74254	41598	EEADSDTDDIDHR
Q9R0Z9	Dlc1	550	Rho GTPase-activating protein 7	R.DS#GVGASLTR.C	1	147.93	112.22	94.58	92.9	85.12	75.65	85.65	86.85	102.7	105.5	0.700509	50768	123367	IPERRDSGVGASL
O89053	Coro1a	418	Coronin-1A	R.RAT#PEPSGTPSSDTVSR.L	5	232.61	267.98	72.21	156.52	292.29	92.35	228.73	187.05	211.76	162	0.700628	12721	50989	SARRRATPEPSGT
O09039	Sh2b3	129	SH2B adapter protein 3	R.RRS#AGELPGATSDTNDIDTTAASRPGPAR.K	3	57.13	52.24	35.6	34.33	37.95	42.25	35.04	43.9	44.47	33	0.700695	16923	60487	QLFRRRSAGELPG
Q8CBW3	Abi1	187	Abl interactor 1	R.TNPPTQKPPSPPVS#GR.G	1	38.77	43.53	28.48	30.29	35.9	44.21	29.2	26.72	18	18	0.701094	11308	52288	PPSPPVSGRGTLG
P97302	Bach1	196	Transcription regulator protein BACH1	K.AS#PPLQDSVSQACQSLCTDK.D	2	58.15	29.02	41.7	19.19	26.67	34.39	33.09	26.72	40.23	22.5	0.701187	12013	81374	QGSVKASPPLQDS
Q8BJU0	Sgta	85	Small glutamine-rich tetratricopeptide repeat-containing protein alpha	R.APDRTPPS#EEDSAEAER.L	1	14.28	12.58	1.02	9.09	14.36	7.86	15.57	8.59	6.35	12.5	0.701229	52551	34322	PDRTPPSEEDSAE
P26443	Glud1	79	Glutamate dehydrogenase 1, mitochondrial	R.GAS#IVEDK.L	1	345.86	345.37	98.65	253.46	242.04	131.65	313.41	339.75	350.47	209.5	0.701261	14661	61337	FFDRGASIVEDKL
P58871	Tnks1bp1	533	182 kDa tankyrase-1-binding protein	R.GEGVSQVGPGT#PPAPESPR.K	8	320.36	305.71	149.5	242.35	295.37	199.44	262.8	229.04	202.23	176	0.701491	228140	181825	SQVGPGTPPAPES	ERK
Q8BYW1	Arhgap25	363	Rho GTPase-activating protein 25	K.DAPIS#PPAQK.N	4	885.57	582.39	627.49	501.87	448.18	662.19	579.12	559.25	477.52	263.5	0.701504	232201	73383	SKDAPISPPAQKN	ERK
E9Q777	Akap11	912	Protein Akap11	K.ACSPS#LCDQAAPQENK.A	2	102.02	89.97	90.51	54.53	54.36	93.34	59.37	53.44	75.18	58	0.701508	219181	208848	GKACSPSLCDQAA
Q61234	Snta1	183	Alpha-1-syntrophin	K.NSAGGTSVGWDS#PPAS#PLQR.Q	4	69.38	64.82	54.92	48.47	50.25	42.25	45.75	45.81	56.12	33	0.701509	NA	53665	TSVGWDSPPASPL
Q9Z0M6	Cd97	805	CD97 antigen	K.YTEFNSSTTGTGT#SQTR.A	3	281.59	151.89	266.46	100.98	115.89	178.81	105.12	107.84	232.94	108.5	0.701613	26364	90413	STTGTGTSQTRAL
Q6AW69	Cgnl1	203	Cingulin-like protein 1	K.SYGS#QPNS#PTSEDLAK.T	4	216.29	160.59	168.82	119.16	124.1	176.85	119.72	96.39	150.35	102.5	0.701742	68178	148231	YGSQPNSPTSEDL	ERK
G5E870	Trip12	1410	E3 ubiquitin-protein ligase TRIP12	R.QFSVQAEDEREST#DDESNPLGR.A	1	23.47	18.38	14.24	12.12	18.46	14.74	12.65	15.27	18	12	0.701792	14897	224128	EDERESTDDESNP
P15806-2	Tcf3	527	Isoform E47 of Transcription factor E2-alpha	R.TRTSS#TDEVLSLEEK.D	3	212.21	232.18	200.35	169.65	182.55	202.39	117.77	125.02	157.76	92	0.701799	NA	NA	PRTRTSSTDEVLS
Q5U4H9	Ncoa4	423	Nuclear receptor coactivator 4	K.ANEPCTS#FAECVCDDNCEK.E	1	27.55	11.61	16.27	8.08	8.2	17.68	10.71	15.27	22.23	11.5	0.701864	27057	70381	ANEPCTSFAECVC
Q8BGD9	Eif4b	422	Eukaryotic translation initiation factor 4B	R.TGS#ESSQTGASATSGR.N	5	227.51	402.45	85.43	230.23	255.37	99.23	408.79	272.94	218.11	198.5	0.70187	75705	68840	ERSRTGSESSQTG
Q9WTQ5	Akap12	489	A-kinase anchor protein 12	K.HPEGIVSEVEMLSS#QER.I	1	19.38	14.51	11.19	12.12	17.43	8.84	13.63	13.36	10.59	8	0.701977	83397	180695	EVEMLSSQERIKV
Q9Z0P4	Palm	345	Paralemmin-1	R.EPAPLNGS#AAELPATK.E	4	639.69	480.81	354.94	255.48	504.59	327.16	428.26	309.21	517.76	449	0.702008	18483	41614	PAPLNGSAAELPA
Q7TT18	Atf7ip	593	Activating transcription factor 7-interacting protein 1	K.S#EDMDSVESK.R	10	1249.79	1339.88	1046.5	958.3	1125.07	961.84	745.56	817.88	1034.46	583.5	0.702127	54343	138593	RRKRSKSEDMDSV
Q9Z1R2	Bag6	1000	Large proline-rich protein BAG6	R.TS#PEPQRENASPAPGT#TAEEAM*SR.G	1	89.78	70.62	24.41	50.49	83.07	21.61	83.71	56.31	57.18	74	0.702587	224727	121037	ASPAPGTTAEEAM
G5E8A0	Osbpl11	200	Oxysterol-binding protein	R.RPS#QNAMSFFNVGHSK.L	4	465.23	307.64	130.18	253.46	313.83	242.67	326.06	359.79	322.94	223.5	0.702715	106326	84333	ISQRRPSQNAMSF
Q8VDM4	Psmd2	361	26S proteasome non-ATPase regulatory subunit 2	R.FGGS#GSQVDSAR.M	2	343.82	221.54	194.25	159.55	217.42	168	192.72	179.42	299.64	178.5	0.702871	21762	100203	NNRFGGSGSQVDS
Q5HZI1	Mtus1	1164	Microtubule-associated tumor suppressor 1 homolog	K.RLS#MENEELLWK.L	1	86.72	88.04	92.55	50.49	51.28	69.76	51.59	53.44	70.94	51.5	0.703179	102103	134379	KVNKRLSMENEEL
Q8BG05	Hnrnpa3	361	Heterogeneous nuclear ribonucleoprotein A3	R.SSGSPY#GGGYGSGGGSGGYGSR.R	7	202.01	191.55	117.97	129.25	169.22	174.88	130.42	118.34	152.47	114.5	0.703228	229279	39652	RSSGSPYGGGYGS
O55003	Bnip3	85;88	BCL2/adenovirus E1B 19 kDa protein-interacting protein 3	K.NS#TLS#EEDYIER.R	1	19.38	34.83	22.37	14.14	29.74	22.6	19.47	19.09	10.59	14.5	0.703284	12176	20978	SFGEKNSTLSEED;EKNSTLSEEDYIE
Q8K4G5	Ablim1	470	Actin-binding LIM protein 1	K.QERQS#LGES#PR.T	2	444.82	376.33	394.6	218.12	246.14	265.27	287.13	227.14	391.76	281.5	0.703787	226251	96805	RQSLGESPRTLSP
Q6ZQK5	Acap2	381	Arf-GAP with coiled-coil, ANK repeat and PH domain-containing protein 2	K.SSPS#TGS#LDSGNESK.E	3	205.07	144.15	182.04	84.82	128.2	166.04	95.39	86.85	150.35	89.5	0.703847	78618	87211	DKKSSPSTGSLDS
P81270	Erg	88	Transcriptional regulator ERG	R.NS#PDECSVNK.G	10	401.97	547.56	280.69	311.02	349.72	305.55	474.01	180.37	370.58	402	0.704017	13876	54614	VNGSRNSPDECSV
Q8C838	Tusc5	70	Tumor suppressor candidate 5 homolog	R.QPS#LSGSPSR.V	4	620.31	556.27	337.65	316.07	461.51	228.92	467.19	427.55	577.05	497.5	0.704041	237858	18719	EGHRQPSLSGSPS
E9PVA6	Git2	415	ARF GTPase-activating protein GIT2	K.S#LDSDLSDGPVTVQEFM*EVK.S	3	63.25	43.53	32.54	32.31	45.13	26.53	36.99	40.08	59.29	28	0.704416	26431	84457	KANRQKSLDSDLS
Q7TPE5	Slc7a6os	155	Probable RNA polymerase II nuclear localization protein SLC7A6OS	R.KT#SDPDVILCNSVELIR.E	2	72.44	94.81	43.73	60.59	57.43	68.77	68.13	55.35	67.76	49.5	0.704425	66432	35041	ATDCRKTSDPDVI
P51174	Acadl	193	Long-chain specific acyl-CoA dehydrogenase, mitochondrial	K.RSGS#DWILNGSK.V	1	92.84	119.96	105.77	61.6	76.92	74.67	56.45	64.9	106.94	52.5	0.704594	11363	47908	NAKRSGSDWILNG
Q9DC22	Dcaf6	336	DDB1- and CUL4-associated factor 6	R.DGEQS#PNVSLMQR.M	2	92.84	90.94	63.05	58.57	61.54	58.95	65.21	62.03	86.82	62	0.704878	74106	97588	ERDGEQSPNVSLM
Q8BLK9	Rps6kc1	658	Ribosomal protein S6 kinase delta-1	R.ESEAQDSVSRGS#DDSVPVISFK.E	1	87.74	89.97	70.17	60.59	57.43	71.72	80.79	51.53	62.47	46.5	0.705081	320119	115712	DSVSRGSDDSVPV
Q9R112	Sqrdl	343	Sulfide:quinone oxidoreductase, mitochondrial	K.KYPNVFGIGDCTNLPTS#K.T	3	139.77	134.47	129.16	82.8	129.22	92.35	63.27	93.53	120.7	62.5	0.705158	59010	50282	CTNLPTSKTAAAV
Q9CRA8	Exosc5	19	Exosome complex component RRP46	K.RADANLLTDTGTES#SPR.S	1	62.23	58.05	26.44	48.47	60.51	26.53	48.67	37.22	55.06	36.5	0.705437	27998	25194	TDTGTESSPRSPV
D3YVV9	Synpo2	895;899	Synaptopodin-2	R.AQS#PTPS#LPASWK.Y	2	175.48	75.46	89.5	93.91	127.17	112	67.16	119.29	56.12	43.5	0.705995	NA	129630	HTVRAQSPTPSLP;AQSPTPSLPASWK		P[S/T]P
Q99KK9	Hars2	66	Probable histidine--tRNA ligase, mitochondrial	R.DLS#PQQMVVR.E	3	393.81	337.63	197.3	249.42	290.24	239.72	231.65	278.67	386.47	192.5	0.706131	70791	56985	KGTRDLSPQQMVV
A6X8Z5	Arhgap31	802	Rho GTPase-activating protein 31	K.EGPDREDAARDSRT#DVYTEQPTPK.E	1	21.43	14.51	15.26	12.12	13.33	17.68	10.71	6.68	13.76	12	0.706316	12549	155276	AARDSRTDVYTEQ
Q8C838	Tusc5	88	Tumor suppressor candidate 5 homolog	R.RASS#VIT#TSYAQDQEAPK.D	1	30.61	33.86	24.41	16.16	22.56	24.56	16.55	17.18	40.23	20.5	0.706336	237858	18719	RASSVITTSYAQD
Q3UH68	Limch1	757	LIM and calponin homology domains-containing protein 1	K.S#PGSTPFK.F	2	472.37	447.92	491.21	380.69	307.68	395.94	287.13	297.76	234	206	0.70641	77569	118196	SPSSEKSPGSTPF
Q3UH68	Limch1	973	LIM and calponin homology domains-containing protein 1	K.TINHQMES#PGER.R	8	922.3	725.57	672.24	497.83	512.79	562.96	632.66	513.44	737.99	528.5	0.706732	77569	118196	INHQMESPGERRK
Q9ESL4	Mltk	691	Mitogen-activated protein kinase kinase kinase MLT	R.GSVSLNSS#PK.G	3	975.35	918.09	542.07	541.25	670.73	916.65	656.02	780.66	778.22	467.5	0.706796	65964	91720	SVSLNSSPKGRYG
P58871	Tnks1bp1	796	182 kDa tankyrase-1-binding protein	R.HS#LGQEVIGIGGSQDESEVPVR.E	1	14.28	12.58	1.02	10.1	12.31	1.96	14.6	13.36	10.59	12	0.706813	228140	181825	EWASRHSLGQEVI
O88890	Sh2d1a	119	SH2 domain-containing protein 1A	R.RDS#DICLNAP.-	2	132.63	297.97	89.5	149.45	474.85	118.88	115.82	83.98	82.59	102.5	0.706903	20400	13904	PTGRRDSDICLNA
Q9DBU3	Riok3	512	Serine/threonine-protein kinase RIO3	K.DDGS#PPVLSAD.-	3	119.37	106.42	120.01	74.72	66.66	96.28	74.95	55.35	92.12	58.5	0.707062	66878	58704	FLKDDGSPPVLSA
Q6PHZ2	Camk2d	330	Calcium/calmodulin-dependent protein kinase type II subunit delta	K.ES#TESSNTTIEDEDVK.A	3	171.4	137.37	143.4	88.86	118.97	115.93	80.79	99.25	146.12	80	0.707096	108058	56369	PDGVKESTESSNT
Q9ER00	Stx12	139;142	Syntaxin-12	R.AGS#RLS#AEDR.Q	1	86.72	94.81	20.34	46.45	87.17	32.42	105.12	75.39	75.18	71.5	0.70728	100226	31195	ARARAGSRLSAED;RAGSRLSAEDRQR
Q9R1C7	Prpf40a	934	Pre-mRNA-processing factor 40 homolog A	K.DSGNWDTSGSELS#EGELEK.R	1	14.28	12.58	16.27	13.13	7.18	10.81	2.92	9.54	11.65	4.5	0.707372	56194	108481	TSGSELSEGELEK
Q91WL6	Snx11	192	Sorting nexin-11	R.RSS#PS#PPLSEEK.E	1	121.41	100.61	93.56	70.69	85.12	88.42	87.6	70.62	76.23	56	0.707414	74479	30431	RSGRRSSPSPPLS
Q9ET54	Palld	1146	Palladin	R.S#RS#RDS#GDENEPIQER.F	5	410.14	230.25	206.45	238.31	216.4	280.99	187.85	180.37	303.88	198.5	0.707674	72333	152131	RSRSRDSGDENEP
Q8CAQ8-2	Immt	113	Isoform 2 of Mitochondrial inner membrane protein	K.ISS#VSEVMK.D	3	416.26	335.7	193.23	301.93	386.65	188.64	192.72	335.93	377.99	152	0.707847	NA	NA	GPLKISSVSEVMK
O09039	Sh2b3	13;17	SH2B adapter protein 3	R.TSS#APAS#PASPR.G	1	57.13	66.75	34.58	44.43	35.9	47.16	41.85	58.22	47.65	41	0.707923	16923	60487	QPSRTSSAPASPA;TSSAPASPASPRG	ERK
E9Q616	Ahnak	94	Protein Ahnak	K.GDRS#PEPGQTWTHEVFSSR.S	8	378.51	420.83	200.35	278.7	339.47	362.53	306.6	326.39	259.41	191	0.708225	66395	604253	HRKGDRSPEPGQT
Q5RIM6	Ncor1	1012	Nuclear receptor co-repressor 1, isoform CRA_a	K.S#PNREWEVLQPAPHQVITNLPEGVR.L	1	19.38	21.28	20.34	12.12	14.36	16.7	14.6	13.36	12.71	11	0.708251	20185	270787	PCSTSKSPNREWE
Q8BQZ4	Ralgapb	724	Ral GTPase-activating protein subunit beta	R.TNSGISSASGGSTEPTT#PDSERPAQALLR.D	1	22.45	7.74	18.31	9.09	7.18	13.75	6.81	6.68	12.71	11	0.708264	NA	165200	GSTEPTTPDSERP	ERK
Q9CW03	Smc3	1074	Structural maintenance of chromosomes protein 3	K.KGDVEGSQSQDEGEGS#GESER.G	1	70.4	37.73	16.27	45.44	59.48	21.61	32.12	40.08	51.88	39.5	0.70836	13006	141556	QDEGEGSGESERG
Q5NCF2	Trappc1	132	Trafficking protein particle complex subunit 1	R.SRLDS#YVR.S	1	134.67	159.63	140.35	85.83	129.22	107.09	91.49	85.89	119.65	74.5	0.708478	245828	16882	FRSRLDSYVRSLP
P41233	Abca1	1146	ATP-binding cassette sub-family A member 1	K.DVESSLSSCRNSS#STVSCLK.K	1	96.92	39.66	82.38	24.24	35.9	56.98	29.2	28.63	95.29	34.5	0.708596	11303	253912	SSCRNSSSTVSCL
E9PZP8	Herc1	1514	Protein Herc1	K.SRSES#DLSQPESDEEGYALSGR.R	2	29.59	22.25	15.26	11.11	23.59	7.86	17.52	22.9	30.71	18	0.708671	235439	532660	IKSRSESDLSQPE
Q9Z2F7	Bnip3l	61;64	BCL2/adenovirus E1B 19 kDa protein-interacting protein 3-like	K.NGGLEHVPS#SSS#IHNGDMEK.I	1	42.85	57.08	35.6	33.32	51.28	36.35	36.01	41.04	21.18	28.5	0.708696	12177	23766	GLEHVPSSSSIHN;HVPSSSSIHNGDM
O55143	Atp2a2	663	Sarcoplasmic/endoplasmic reticulum calcium ATPase 2	R.EFDELSPS#AQR.D	5	662.14	330.86	263.4	318.09	379.47	295.73	255.01	279.62	598.23	425.5	0.708724	11938	114858	FDELSPSAQRDAC
P29351	Ptpn6	32	Tyrosine-protein phosphatase non-receptor type 6	R.GVPGSFLARPS#RK.N	1	81.62	157.69	44.75	69.68	116.92	56.98	107.07	120.25	113.29	49.5	0.708746	15170	67559	SFLARPSRKNQGD
P26443	Glud1	410	Glutamate dehydrogenase 1, mitochondrial	K.IIAEGANGPTT#PEADK.I	2	66.32	56.11	44.75	40.39	40	47.16	46.72	46.76	50.82	30.5	0.708772	14661	61337	GANGPTTPEADKI	ERK
Q3U1T9-2	Dennd1b	442	Isoform 2 of DENN domain-containing protein 1B	R.ASKISS#EDGEETR.A	2	104.06	232.18	99.67	103	131.27	102.18	146	131.7	146.12	93.5	0.708898	NA	NA	RASKISSEDGEET
Q9Z277	Baz1b	1464	Tyrosine-protein kinase BAZ1B	R.LADDEGDS#DSESVGQSR.G	4	169.36	101.58	66.11	86.84	99.48	77.62	83.71	92.57	167.29	95	0.709216	22385	170651	ADDEGDSDSESVG
O35892	Sp100	209	Nuclear autoantigen Sp-100	R.DAT#PESCSLLPQNEER.A	2	41.83	62.88	24.41	29.28	58.46	31.44	38.93	34.36	41.29	39	0.709507	NA	54727	LNNRDATPESCSL
Q7TSC1	Prrc2a	1603;1612;1614;1615	Protein PRRC2A	R.DSGTEALT#PHIWNRLHT#AT#S#R.K	1	12.24	13.54	2.03	20.2	12.31	13.75	4.87	9.54	8.47	2	0.709562	53761	229203	SGTEALTPHIWNR;IWNRLHTATSRKS;NRLHTATSRKSYQ;RLHTATSRKSYQP
Q924A2	Cic	440	Protein capicua homolog	K.SPAFGGPGRPSEQPS#PCQEGSQGGSR.S	1	23.47	20.32	21.36	13.13	13.33	24.56	12.65	10.5	15.88	13	0.710265	71722	258130	RPSEQPSPCQEGS		P[S/T]P
Q9R269	Ppl	1719;1734	Periplakin	K.KFS#IEDALQSGRLTAAQY#DR.Y	1	16.32	16.45	10.17	10.1	11.28	8.84	13.63	15.27	14.82	9	0.71033	19041	204004	KSGKKFSIEDALQ;RLTAAQYDRYVNK
Q3UMF0	Cobll1	300;304	Cordon-bleu protein-like 1	R.EQTAS#APAT#PLVSK.H	2	124.47	121.9	60	68.67	80	72.7	96.36	103.07	122.82	96.5	0.710436	319876	137382	KREQTASAPATPL;TASAPATPLVSKH	ERK
Q3UH68	Limch1	674	LIM and calponin homology domains-containing protein 1	R.CSPT#VALVEFSSNPQLK.N	4	146.91	135.44	89.5	117.14	105.64	115.93	113.88	80.17	101.65	78.5	0.710475	77569	118196	VTRCSPTVALVEF
Q6P9Q4	Fhod1	370	FH1/FH2 domain-containing protein 1	R.S#LEGGGCPVR.A	2	583.58	358.91	214.59	242.35	353.83	216.14	400.03	284.4	473.29	495	0.710785	234686	129600	GKRSRRSLEGGGC
P97807	Fh	363	Fumarate hydratase, mitochondrial	R.SGLGELILPENEPGSS#IM*PGK.V	6	110.19	168.33	86.45	90.88	104.61	115.93	100.25	124.07	102.7	67	0.710802	14194	54357	ENEPGSSIMPGKV
Q8VHK1	Caskin2	696	Caskin-2	R.SPS#QESIGAR.S	3	383.61	396.64	164.76	338.28	344.6	167.02	363.05	293.94	267.88	279	0.710839	140721	126779	PPARSPSQESIGA
P46460	Nsf	207	Vesicle-fusing ATPase	K.ENRQS#IINPDWNFEK.M	1	92.84	68.69	71.19	46.45	48.2	67.79	48.67	44.85	83.65	48.5	0.710859	18195	82613	TKENRQSIINPDW
Q8R0S2	Iqsec1	510	IQ motif and SEC7 domain-containing protein 1	K.ETRNS#WDSPAFSNDVIR.K	2	84.68	61.92	35.6	43.42	64.61	39.3	52.56	57.26	74.12	50	0.710897	232227	108015	HKETRNSWDSPAF
P18654	Rps6ka3	415	Ribosomal protein S6 kinase alpha-3	R.NS#IQFTDGYEVK.E	5	273.42	296.03	113.9	207.01	257.42	114.95	229.7	256.72	237.17	203.5	0.711375	110651	83694	QQLHRNSIQFTDG
Q9QXA7	Trim44	338;341	Tripartite motif-containing protein 44	K.AEGDEEGPS#GAS#EEEDT.-	1	28.57	29.99	23.39	22.22	25.64	26.53	19.47	15.27	20.12	14	0.711407	80985	38272	GDEEGPSGASEEE;EGPSGASEEEDT
Q91VJ2	Prkcdbp	165;166	Protein kinase C delta-binding protein	K.VPELLGPEDQLVLGPDQPEDEVGES#S#EEEPVESR.A	1	23.47	32.89	17.29	16.16	21.54	24.56	28.23	22.9	13.76	16	0.711675	109042	27853	EDEVGESSEEEPV;DEVGESSEEEPVE
Q62245	Sos1	1082	Son of sevenless homolog 1	R.IPESETESTASAPNS#PR.T	2	64.28	59.01	53.9	58.57	45.13	48.14	32.12	37.22	43.41	32.5	0.711716	20662	150883	TASAPNSPRTPLT	ERK
Q8BRT1	Clasp2	332	CLIP-associating protein 2	R.SSSS#SQESLNRPFSSK.W	1	33.67	26.12	23.39	17.17	19.49	28.49	21.41	15.27	27.53	17.5	0.711867	76499	140739	SDRSSSSSQESLN
Q9Z0P4	Palm	116;122	Paralemmin-1	K.ENSAAPS#PGRPQS#ASPAK.E	1	106.1	130.6	95.6	63.62	109.74	98.25	84.68	86.85	78.35	57	0.711967	18483	41614	ENSAAPSPGRPQS;SPGRPQSASPAKE		P[S/T]P
Q9R0Z9	Dlc1	129	Rho GTPase-activating protein 7	K.QDPIPGS#PDNSR.L	2	120.39	107.38	113.9	82.8	75.89	94.32	67.16	64.9	84.7	65	0.711979	50768	123367	QDPIPGSPDNSRL	ERK
Q8C1D8	Iws1	672	Protein IWS1 homolog	R.LSSTGGQT#PR.R	2	233.63	327.96	126.11	197.92	167.17	107.09	281.29	270.08	275.29	174.5	0.712019	73473	85248	SSTGGQTPRRDLE
Q60932	Vdac1	46	Voltage-dependent anion-selective channel protein 1	K.T#KSENGLEFTSSGSANTETTK.V	1	13.26	21.28	9.15	14.14	19.49	8.84	12.65	13.36	13.76	7	0.712145	22333	32351	IKLDLKTKSENGL
Q62219	Tgfb1i1	135	Transforming growth factor beta-1-induced transcript 1 protein	K.SS#PTVPPSPFPAPSKPSATSATQELDR.L	1	91.82	48.37	47.8	63.62	49.23	47.16	45.75	41.04	50.82	54	0.712283	21804	50101	QSEDKSSPTVPPS
Q5UAK0	Mier1	376	Mesoderm induction early response protein 1	R.APS#PPPTASNSSNSQSEK.E	4	114.27	118.99	79.33	91.89	109.74	93.34	84.68	63.94	77.29	64.5	0.712413	71148	57908	ASSRAPSPPPTAS		P[S/T]P
Q8CHH5	Gltscr1l	594	GLTSCR1-like protein	K.S#PSTLSNTPGTQQQFFCQAQK.K	1	28.57	26.12	23.39	19.19	21.54	21.61	21.41	16.22	18	14.5	0.71247	210982	114350	PVSASKSPSTLSN
Q6WVG3	Kctd12	189	BTB/POZ domain-containing protein KCTD12	R.SPS#GGAAGPLLTPSQSLDGSR.R	7	146.91	178.01	70.17	115.12	151.79	73.69	127.5	132.65	155.64	99.5	0.712529	239217	35892	LASRSPSGGAAGP
P97484	Lilrb3	684	Leukocyte immunoglobulin-like receptor subfamily B member 3	K.DLQLS#SGAEEPITR.K	1	66.32	39.66	58.99	19.19	28.72	56	34.07	25.77	51.88	27.5	0.712682	18733	93054	EKDLQLSSGAEEP
Q61160	Fadd	191	Protein FADD	K.SENMS#PVLR.D	2	202.01	281.52	109.84	209.03	245.11	159.16	211.21	174.65	152.47	117	0.712712	14082	22960	SKSENMSPVLRDS
P51660	Hsd17b4	308	Peroxisomal multifunctional enzyme type 2	K.VDSEGIS#PNR.T	1	134.67	117.06	79.33	85.83	95.38	84.49	93.44	78.26	117.53	83.5	0.712827	15488	79482	VDSEGISPNRTSH
P16546	Sptan1	1575	Spectrin alpha chain, non-erythrocytic 1	K.LQTAS#DESYK.D	2	105.08	89	84.41	49.48	77.94	71.72	64.24	57.26	87.88	60.5	0.712889	NA	284597	EKLQTASDESYKD
Q8K327	Champ1	110	Chromosome alignment-maintaining phosphoprotein 1	K.DTESGKSPS#PPER.Q	1	53.05	32.89	31.53	26.25	28.72	31.44	28.23	26.72	48.71	23.5	0.712997	101994	87561	ESGKSPSPPERQN		P[S/T]P
P51660	Hsd17b4	304	Peroxisomal multifunctional enzyme type 2	K.VDS#EGISPNR.T	2	189.76	218.64	198.32	107.04	182.55	147.37	114.85	114.52	183.17	117.5	0.713345	15488	79482	VLHKVDSEGISPN
Q8R4R6	Nup35	73	Nucleoporin NUP53	R.SPLLAGGS#PPQPVVPAHK.D	2	92.84	99.64	73.22	75.73	80	77.62	79.81	55.35	59.29	48.5	0.713736	69482	34786	PLLAGGSPPQPVV
Q6NVF4	Helb	946	DNA helicase B	K.LSGSCAPSTGFASQPSS#PR.V	2	93.86	49.34	85.43	32.31	43.07	72.7	24.33	30.54	80.47	40	0.713774	117599	121471	FASQPSSPRVGGR	ERK
B7ZNY3	Pard3	383	Pard3 protein	K.NNYSPGRFS#PDSHCVANR.S	1	25.51	15.48	24.41	15.15	14.36	19.65	8.76	9.54	12.71	12.5	0.714077	NA	147445	YSPGRFSPDSHCV
Q00651	Itga4	1028	Integrin alpha-4	R.RDS#WSYVNSK.S	3	647.85	475.97	262.39	274.66	628.68	245.62	413.66	292.03	692.46	400.5	0.714082	16401	115696	EENRRDSWSYVNS
P41183	Bcl6	346	B-cell lymphoma 6 protein homolog	K.SDCQPNSPT#ESCSSK.N	1	49.99	45.47	55.94	31.3	26.67	33.4	27.25	25.77	42.35	30	0.714121	12053	78982	CQPNSPTESCSSK
Q8C8U0	Ppfibp1	402	Liprin-beta-1	K.LPTKPET#SFEEGDGR.A	3	485.63	427.6	346.8	341.31	376.39	298.67	382.51	335.93	293.29	234	0.714196	67533	108540	LPTKPETSFEEGD
Q91VJ2	Prkcdbp	258	Protein kinase C delta-binding protein	K.EDPEKPVLQIES#AA.-	1	147.93	186.71	108.82	109.06	130.25	161.13	135.29	109.75	121.76	80	0.714245	109042	27853	PVLQIESAAxxxx
Q6NXI6	Rprd2	376	Regulation of nuclear pre-mRNA domain-containing protein 2	K.SAT#PEPVTDNR.D	1	36.73	41.6	6.1	29.28	46.15	15.72	30.17	40.08	32.82	23.5	0.71435	75137	156586	ESDKSATPEPVTD
Q8K2L8	Trappc12	125;130	Trafficking protein particle complex subunit 12	K.EVVDTLS#NGSET#DGDDTPR.D	1	22.45	33.86	14.24	19.19	32.82	16.7	22.39	25.77	14.82	15	0.714482	217449	87694	EVVDTLSNGSETD;LSNGSETDGDDTP
Q9JHU2	Palmd	252	Palmdelphin	K.S#PTEYHEPVYANPFCRPVTPQR.E	1	21.43	28.06	22.37	19.19	16.41	28.49	20.44	13.36	12.71	8.5	0.714639	114301	62700	SERNSKSPTEYHE
Q9EQN3	Tsc22d4	189	TSC22 domain family protein 4	K.AKVETPPLSAS#PPQQRPPGPGTGDSAQTLPSLR.V	3	98.96	113.19	39.66	85.83	114.87	70.74	109.01	68.71	57.18	60.5	0.714707	78829	39979	TPPLSASPPQQRP
Q9Z0H8	Clip2	924	CAP-Gly domain-containing linker protein 2	R.VLLLEANRHS#PGPER.D	4	306.07	315.38	163.74	228.21	248.19	180.78	247.22	250.99	291.17	166.5	0.71478	269713	115910	LEANRHSPGPERD
Q69ZH9	Arhgap23	1221	Rho GTPase-activating protein 23	K.AAVGTQEPPEGQLPGPAAEEAPGRLS#PPTAPDERPAADTR.S	1	15.3	11.61	9.15	11.11	10.26	11.79	5.84	8.59	12.71	7.5	0.714883	58996	161832	EAPGRLSPPTAPD
Q91YM2	Arhgap35	1179	Rho GTPase-activating protein 35	R.TSFSVGS#DDELGPIR.K	4	135.69	120.93	69.16	87.85	111.79	107.09	98.31	113.57	75.18	71	0.715016	232906	170393	TSFSVGSDDELGP
Q9CPY7	Lap3	58	Cytosol aminopeptidase	K.DKDDDLPQFTSAGES#FNK.L	1	18.36	17.41	14.24	17.17	14.36	15.72	8.76	12.41	11.65	8	0.715055	66988	56141	FTSAGESFNKLVS
Q62077	Plcg1	524	1-phosphatidylinositol 4,5-bisphosphate phosphodiesterase gamma-1	K.IYYSEETS#SDQGNEDEEEPK.E	3	43.87	39.66	44.75	20.2	30.77	38.32	17.52	22.9	36	28.5	0.715192	18803	149668	YYSEETSSDQGNE
Q63918	Sdpr	363	Serum deprivation-response protein	R.RGNNS#AVGS#NADLTIEEDEEEEPVALQQAQQVR.Y	4	48.97	59.98	44.75	45.44	38.97	54.04	39.91	32.45	31.76	24.5	0.715512	20324	46764	NNSAVGSNADLTI
Q3UZ39	Lrrfip1	614	Leucine-rich repeat flightless-interacting protein 1	R.AGS#REPVEDPQSGSSGK.Q	2	124.47	158.66	40.68	90.88	149.74	90.39	151.84	140.29	74.12	72.5	0.715608	16978	79249	QKIRAGSREPVED
Q6AW69	Cgnl1	298;303	Cingulin-like protein 1	R.RSS#SSSTT#PTSATSLYK.F	2	99.98	63.85	58.99	48.47	46.15	65.83	67.16	59.17	70.94	52.5	0.716001	68178	148231	ARSRRSSSSSTTP;SSSSSTTPTSATS
P49138	Mapkapk2	53	MAP kinase-activated protein kinase 2	K.VTS#QVLGLGINGK.V	2	102.02	103.51	86.45	56.55	75.89	72.7	63.27	88.75	91.06	54	0.716039	17164	44050	DDYKVTSQVLGLG
O55091	Impact	137	Protein IMPACT	K.TEEVEVES#EEDPILEHPPENPVK.T	13	603.98	953.88	527.83	606.89	628.68	539.38	627.79	591.7	580.23	359.5	0.716046	16210	36276	EEVEVESEEDPIL
Q3UPL0	Sec31a	531	Protein transport protein Sec31A	K.DSDQVAQSDGEES#PAAEEQLLGER.I	1	29.59	21.28	26.44	17.17	22.56	15.72	16.55	16.22	19.06	12	0.716139	69162	133569	QSDGEESPAAEEQ
Q923Q2	Stard13	133	StAR-related lipid transfer protein 13	K.KGDDS#DEEDLCISNK.W	2	82.64	87.07	81.36	50.49	61.54	82.53	57.43	49.63	57.18	46	0.716163	243362	125060	RKKGDDSDEEDLC
E9QKQ5	Lpin1	228	Phosphatidate phosphatase LPIN1	K.ENFPSISTYPQSAS#YPSSDR.E	1	12.24	21.28	3.05	9.09	16.41	9.82	15.57	15.27	14.82	12	0.716214	14245	98536	TYPQSASYPSSDR
P97863	Nfib	312	Nuclear factor 1 B-type	R.DQDMSS#PTTMK.K	1	82.64	61.92	24.41	48.47	59.48	30.46	91.49	53.44	54	52.5	0.716398	18028	63507	RDQDMSSPTTMKK
Q8BWW9	Pkn2	582	Serine/threonine-protein kinase N2	R.ASS#LGETDESSELR.V	4	187.72	155.76	189.16	112.09	116.92	132.63	92.47	91.62	150.35	99.5	0.716738	109333	111607	APPRASSLGETDE
Q7TNF9	Fam117a	67	Protein FAM117A	R.AAS#VPCSVAPEK.S	2	338.72	313.45	273.58	173.68	218.45	278.04	190.77	235.72	308.11	191.5	0.71678	215512	48054	GGGRAASVPCSVA
Q6PDG5	Smarcc2	304	SWI/SNF complex subunit SMARCC2	K.RS#PS#PSPTPEAK.K	4	426.46	475.97	300.02	334.24	398.95	306.53	271.56	391.28	393.88	191.5	0.716942	68094	132604	KRKRSPSPSPTPE		P[S/T]P
P24270	Cat	422	Catalase	R.SALEHS#VQCAVDVK.R	1	19.38	19.35	16.27	12.12	15.38	16.7	14.6	14.32	12.71	9	0.717144	12359	59795	RSALEHSVQCAVD
Q8R1S4	Mtss1	276	Metastasis suppressor protein 1	R.KSS#VCSSLNSVNSSDSR.S	1	253.02	137.37	218.66	121.18	113.84	148.35	153.78	116.43	155.64	92	0.717155	211401	82408	TMSRKSSVCSSLN
G5E8A0	Osbpl11	192	Oxysterol-binding protein	R.SFSLASSGNS#PISQR.R	4	359.12	283.46	252.22	171.67	245.11	261.34	267.66	201.37	263.64	180.5	0.71723	106326	84333	LASSGNSPISQRR
Q8K4L3	Svil	227	Supervillin	R.SISFPEVPRS#PK.Q	8	1750.73	1926.14	1611.96	1682.32	1599.91	1729.16	1236.12	1140.45	853.4	695.5	0.717242	225115	243162	FPEVPRSPKQIPS	ERK
Q8BQS4	Fam102b	267	Protein FAM102B	K.QDS#VESQLK.R	3	549.91	437.28	578.68	291.83	338.44	376.29	323.14	324.48	363.17	237	0.717448	329739	36514	CPVKQDSVESQLK
P58871	Tnks1bp1	602	182 kDa tankyrase-1-binding protein	K.ENYEDQEPLVGHES#PITLAAR.E	4	207.11	201.22	164.76	125.21	158.97	175.86	169.36	131.7	135.53	110.5	0.71749	228140	181825	PLVGHESPITLAA
Q64337	Sqstm1	269	Sequestosome-1	K.RSRLT#PTTPESSSTGTEDK.S	7	413.2	366.65	268.49	252.45	359.98	234.81	344.56	235.72	288	254.5	0.717609	18412	48163	GKRSRLTPTTPES
Q2NL51	Gsk3a	19;39	Glycogen synthase kinase-3 alpha	R.T#SSFAEPGGGGGGGGGGPGGS#ASGPGGTGGGK.A	1	39.79	27.09	33.56	16.16	17.43	21.61	22.39	22.9	34.94	23	0.717666	606496	51661	GSGRARTSSFAEP;GGGPGGSASGPGG
Q9CPX4	Ftl1	169	Ferritin	R.VAGPQPAQTGAPQGS#LGEYLFER.L	1	17.34	19.35	12.2	6.06	20.51	9.82	14.6	15.27	15.88	11	0.717771	14325	20772	TGAPQGSLGEYLF
Q8R1N0	Znf830	187	Zinc finger protein 830	K.EHSLAS#PR.E	3	361.17	502.09	154.59	392.81	459.46	265.27	283.24	388.42	318.7	217	0.71806	66983	40658	KEHSLASPRETTS
E9PUR6	Nr3c1	168	Glucocorticoid receptor	K.SSTPAAGCAT#PTEK.E	2	477.47	333.76	437.31	229.22	330.24	347.8	289.08	236.68	242.47	217.5	0.718138	14815	87164	PAAGCATPTEKEF
Q9JHU2	Palmd	364	Palmdelphin	R.QNEHEVS#PR.M	3	174.46	411.16	71.19	237.3	225.63	91.37	423.39	161.29	226.59	245.5	0.718153	114301	62700	QNEHEVSPRMELS
Q8K352	Sash3	103	SAM and SH3 domain-containing protein 3	K.ALSEEMGDT#LEEGSASPTSPDCSLDSPGPEK.M	4	90.8	124.8	70.17	69.68	101.53	94.32	82.73	83.03	65.65	52.5	0.718472	74131	41609	SEEMGDTLEEGSA
Q05920	Pc	19	Pyruvate carboxylase, mitochondrial	R.S#SSAPVASPNVR.R	4	265.26	345.37	282.73	157.53	243.06	206.32	200.5	188.01	284.82	192	0.718508	NA	129685	LLGVRRSSSAPVA
P26151	Fcgr1	347	High affinity immunoglobulin gamma Fc receptor I	K.KANS#FQQVR.S	3	558.07	928.73	718.01	352.42	672.78	504.01	548.95	541.12	645.87	290	0.718516	14129	44888	QGKKANSFQQVRS
Q8R5F7	Ifih1	289	Interferon-induced helicase C domain-containing protein 1	R.DSGTM*GS#DSDESVIQTK.R	15	807.01	772.97	697.67	406.95	672.78	619.94	492.5	528.71	668.11	454.5	0.718547	71586	115971	DSGTMGSDSDESV
Q99LC5	Etfa	193	Electron transfer flavoprotein subunit alpha, mitochondrial	K.APSSSS#VGISEWLDQK.L	6	175.48	222.51	161.7	111.08	136.4	172.92	147.94	160.33	147.17	106.5	0.718636	110842	35009	KAPSSSSVGISEW
Q8R2U0	Seh1l	259	Nucleoporin SEH1	K.ELTS#SGGPTK.F	1	174.46	128.67	110.85	90.88	91.28	69.76	82.73	102.12	222.35	101.5	0.718726	72124	39775	LRKELTSSGGPTK
Q8BYW1	Arhgap25	380	Rho GTPase-activating protein 25	R.SS#VGWDATEDPPLSR.T	7	213.23	179.94	160.69	128.24	133.33	122.81	190.77	188.96	119.65	86	0.718805	232201	73383	APVPRSSVGWDAT
Q8BK35	Gltscr2	305	MCG2065, isoform CRA_c	R.EM*CEGLLEES#DGEDEHEAGR.A	5	109.17	120.93	48.82	81.79	116.92	100.21	63.27	110.7	79.41	60.5	0.71884	68077	55793	EGLLEESDGEDEH
P52479	Usp10	359	Ubiquitin carboxyl-terminal hydrolase 10	K.CS#PPVPSPLASEK.Q	5	691.72	515.64	545.12	362.52	446.13	452.92	399.06	379.83	530.46	356	0.718932	22224	87022	YVETKCSPPVPSP
Q01279	Egfr	1191	Epidermal growth factor receptor	K.GPT#AENAEYLR.V	2	306.07	135.44	63.05	98.96	305.62	84.49	196.61	154.6	190.59	176	0.719078	13649	134853	GIFKGPTAENAEY
P14733	Lmnb1	21	Lamin-B1	R.ASAPAT#PLSPTR.L	4	427.48	430.5	270.52	311.02	392.8	380.22	308.54	360.74	271.05	173	0.719099	16906	66786	RASAPATPLSPTR	ERK
Q8R0Y6	Aldh1l1	629	Cytosolic 10-formyltetrahydrofolate dehydrogenase	K.GVVNILPGS#GSLVGQR.L	2	172.42	136.41	172.89	75.73	102.56	109.05	83.71	83.98	160.94	99.5	0.719134	107747	98709	VNILPGSGSLVGQ
Q9WTU6	Mapk9	185	Mitogen-activated protein kinase 9	R.TACTNFMMTPY#VVTR.Y	1	26.53	20.32	18.31	13.13	19.49	19.65	15.57	17.18	16.94	14.5	0.719157	26420	48189	NFMMTPYVVTRYY
Q8R4H2	Arhgef12	309	Rho guanine nucleotide exchange factor 12	R.TDWSSGDASRPSSDSADS#PK.S	2	106.1	97.71	101.7	70.69	65.64	94.32	52.56	62.99	79.41	59	0.719187	69632	172349	SSDSADSPKSSLR
Q9Z0H4-2	Celf2	27	Isoform 2 of CUGBP Elav-like family member 2	R.ETATELSGS#PPSNGTANK.M	5	371.37	319.25	268.49	220.14	263.58	278.04	280.32	206.14	270	200.5	0.719357	NA	NA	ATELSGSPPSNGT
Q9Z0P4	Palm	152	Paralemmin-1	R.TS#TPVRSPGGSTMMK.A	2	364.23	311.51	225.78	165.61	309.73	266.25	250.14	317.8	231.88	178	0.719652	18483	41614	PKENRTSTPVRSP
Q8K2L8	Trappc12	125	Trafficking protein particle complex subunit 12	K.EVVDTLS#NGS#ETDGDDTPR.D	1	23.47	41.6	11.19	24.24	35.9	17.68	27.25	27.68	25.41	18	0.719802	217449	87694	EVVDTLSNGSETD
E9PWM3	Armcx4	1623;1627;1636	Protein Armcx4	K.DEAST#ESTS#GTREETSIS#SGLGDEKK.T	1	40.81	25.15	44.75	12.12	16.41	30.46	18.49	9.54	39.18	19	0.719944	100503043	242954	MKDEASTESTSGT;ASTESTSGTREET;REETSISSGLGDE
Q8CGB3	Uaca	1342	Uveal autoantigen with coiled-coil domains and ankyrin repeats	K.QALNGLSQLTYSSGS#PTK.R	1	22.45	21.28	10.17	13.13	10.26	18.67	18.49	19.09	21.18	15	0.720272	72565	160813	LTYSSGSPTKRQS
E9Q394	Akap13	1253	Protein Akap13	K.VETQNPSLSS#PETK.Q	1	129.57	105.45	104.75	73.72	83.07	102.18	93.44	69.67	90	60.5	0.720503	75547	303976	QNPSLSSPETKQL
Q99JX3	Gorasp2	443	Golgi reassembly-stacking protein 2	R.VSDCTPAVEKPVS#DADASEPS.-	1	15.3	22.25	12.2	15.15	14.36	15.72	19.47	12.41	8.47	10.5	0.720905	70231	47038	AVEKPVSDADASE
P35293	Rab18	144	Ras-related protein Rab-18	R.KHS#MLFIEASAK.T	1	141.81	118.03	74.24	87.85	100.51	86.46	76.89	102.12	149.29	72	0.720982	19330	23035	KFARKHSMLFIEA
O35450	Fkbpl	38	FK506-binding protein-like	R.QRS#PGLLPEALK.V	3	332.6	456.62	351.88	331.21	237.94	446.04	276.42	197.55	241.41	194	0.721108	56299	38302	IPFRQRSPGLLPE
Q9QZK2	Bcar3	80	Breast cancer anti-estrogen resistance protein 3	R.QSSPLT#QDIIQENPLQDR.K	2	23.47	27.09	20.34	10.1	18.46	20.63	17.52	21	23.29	14.5	0.721123	29815	92263	RQSSPLTQDIIQE
Q91WB4	Plekhf2	226	Pleckstrin homology domain-containing family F member 2	R.SDS#YSQSLK.S	5	1241.63	1013.86	802.42	616.99	713.81	698.54	897.4	789.25	1161.51	830	0.721564	71801	27755	QPTRSDSYSQSLK
Q923Q2	Stard13	339	StAR-related lipid transfer protein 13	K.SSGESSPLENS#STVSTPCMK.E	1	43.87	33.86	47.8	24.24	18.46	36.35	23.36	21	29.65	23.5	0.7216	243362	125060	SSPLENSSTVSTP
Q8R0Y6	Aldh1l1	671	Cytosolic 10-formyltetrahydrofolate dehydrogenase	K.KVS#LELGGK.S	2	465.23	403.42	531.89	230.23	258.45	275.09	225.81	208.05	470.11	308	0.721703	107747	98709	SNVKKVSLELGGK
O70161	Pip5k1c	554	Phosphatidylinositol 4-phosphate 5-kinase type-1 gamma	R.TQS#SGQDGRPQEEPHAEDLQK.I	6	296.89	422.77	237.98	265.58	284.09	265.27	266.69	331.16	230.82	196	0.721726	18717	72408	YRRRTQSSGQDGR
Q5RIM6	Ncor1	2166	Nuclear receptor co-repressor 1, isoform CRA_a	R.SHIPSEPYEPIS#PPQGPAVHEK.Q	3	68.36	58.05	52.88	41.4	60.51	58.95	30.17	47.72	33.88	39.5	0.721877	20185	270787	EPYEPISPPQGPA	ERK
Q9JHF5	Tcirg1	693	A3 subunit of vacuolar-adenosine triphosphatase	K.LLASPDASTLENS#WSPDEEK.A	6	214.25	118.03	192.21	52.51	119.99	171.93	73.97	74.44	173.64	101	0.722049	27060	93460	ASTLENSWSPDEE
Q64727	Vcl	434	Vinculin	R.S#LGEIAALTSK.L	7	1063.09	892.93	290.86	639.2	884.05	336.01	862.36	839.83	1000.57	796.5	0.72205	22330	116717	RDDILRSLGEIAA
Q9D8T2	Gsdmdc1	245	Gasdermin-D	R.TFEPSS#GDRK.A	1	99.98	152.85	75.26	74.72	121.02	88.42	90.52	88.75	118.59	73	0.722106	69146	53238	RTFEPSSGDRKAV
Q8BVU0	Lrch3	324	Leucine-rich repeat and calponin homology domain-containing protein 3	K.RWS#GNEPTDEFSDLPLR.V	2	72.44	68.69	61.02	42.41	45.13	53.05	56.45	49.63	62.47	37.5	0.722136	70144	86341	SGDKRWSGNEPTD
Q9CPV4	Glod4	133	Glyoxalase domain-containing protein 4	R.SPS#QSDPVLK.V	1	76.52	93.84	36.61	72.71	88.2	36.35	64.24	85.89	57.18	51	0.722265	67201	33317	LQDRSPSQSDPVL
Q9ESL4	Mltk	638	Mitogen-activated protein kinase kinase kinase MLT	R.SSS#PTQYGLSR.N	2	326.48	325.06	279.68	165.61	199.99	286.88	240.41	229.04	311.29	169.5	0.722289	65964	91720	NPSRSSSPTQYGL
Q8K3X4	Irf2bpl	313	Interferon regulatory factor 2-binding protein-like	K.RPGS#VSSTDQER.E	3	122.43	126.73	53.9	88.86	109.74	56	118.74	124.07	101.65	67	0.722387	238330	80565	AGKRPGSVSSTDQ
P47856	Gfpt1	261	Glutamine--fructose-6-phosphate aminotransferase [isomerizing] 1	R.VDSTT#CLFPVEEK.A	6	720.29	388.91	547.15	296.88	375.36	398.89	290.05	304.44	663.87	329	0.722512	14583	78539	SRVDSTTCLFPVE
Q91WI7	Itfg2	219	Integrin-alpha FG-GAP repeat-containing protein 2	K.DTGS#PPASEEATGDSR.E	3	128.55	103.51	68.14	88.86	85.12	87.44	76.89	66.8	136.59	61	0.722701	101142	48971	WNKDTGSPPASEE
Q8C3J5	Dock2	1683	Dedicator of cytokinesis protein 2	K.VEEEPIS#PGSTLPEVK.L	6	479.51	336.66	334.6	265.58	241.01	473.55	296.86	383.65	210.7	153.5	0.72272	94176	211704	VEEEPISPGSTLP	ERK
O70439	Stx7	125;129	Syntaxin-7	R.AS#SRVS#GGFPEDSSK.E	3	354.02	379.23	252.22	199.94	272.81	283.94	315.36	270.08	304.94	220.5	0.722738	NA	29821	VARVRASSRVSGG;RASSRVSGGFPED
O54774	Ap3d1	784	AP-3 complex subunit delta-1	R.VDIITEEM*PENALPS#DEDDKDPNDPYR.A	11	276.49	203.16	117.97	156.52	199.99	192.57	160.6	167.01	236.11	156	0.722803	11776	135081	PENALPSDEDDKD
Q62261	Sptbn1	1237	Spectrin beta chain, non-erythrocytic 1	R.LVS#DGNINSDR.I	1	137.73	92.87	54.92	56.55	106.66	45.19	78.84	83.98	146.12	94.5	0.722853	20742	274223	TGRRLVSDGNINS
P07724	Alb	92	Serum albumin	K.SLHT#LFGDK.L	1	92.84	66.75	83.39	45.44	69.74	30.46	8.76	54.4	96.35	73	0.723009	11657	68693	CDKSLHTLFGDKL
Q61097	Ksr1	411	Kinase suppressor of Ras 1	R.AAEPHFGT#LPK.A	1	244.86	150.92	213.57	111.08	116.92	153.27	93.44	126.93	220.23	109.5	0.723217	16706	96755	AEPHFGTLPKALT
S4R1P5	Dst	2895	Dystonin	K.AEDLENVS#PEISPSSDNIVR.S	2	38.77	37.73	31.53	16.16	31.79	34.39	21.41	33.4	29.65	23	0.723301	13518	870533	EDLENVSPEISPS
Q9CQG9	Tmem100	121	Transmembrane protein 100	K.RRES#QTALVVNQR.C	1	118.35	62.88	112.89	44.43	47.18	77.62	39.91	57.26	100.59	44.5	0.723363	67888	14504	KVKRRESQTALVV
Q99MP8	Brap	116	BRCA1-associated protein	R.SREQSESVNTAPES#PSK.Q	4	166.3	113.19	132.21	111.08	122.04	121.83	83.71	72.53	105.88	59.5	0.723443	72399	66991	VNTAPESPSKQLP	ERK
Q00PI9	Hnrnpul2	159	Heterogeneous nuclear ribonucleoprotein U-like protein 2	K.GEEDGPEERS#GDETPGSEAPGDK.A	8	965.15	933.57	374.26	837.12	818.42	448.99	676.46	823.61	916.93	599.5	0.723552	68693	84940	DGPEERSGDETPG
Q91XB0	Trex1	78	Three prime repair exonuclease 1	K.ACS#PGASEITGLSK.A	3	144.87	195.42	105.77	97.95	176.4	117.9	134.32	140.29	131.29	81	0.723589	22040	33675	APGKACSPGASEI
Q8BKT3	Gcfc2	169	GC-rich sequence DNA-binding factor 2	K.RSNEEDPES#DPDDHEK.R	1	63.25	43.53	42.71	34.33	36.92	48.14	32.12	33.4	52.94	28.5	0.723591	330361	87442	NEEDPESDPDDHE
Q99P31	Hspbp1	349	Hsp70-binding protein 1	K.LLQTCFSS#PTDDSM*DR.-	5	131.61	107.38	105.77	72.71	101.53	92.35	80.79	73.49	101.65	63.5	0.72366	66245	39167	LQTCFSSPTDDSM
E9PYX6	Sorbs1	290	Sorbin and SH3 domain-containing protein 1	K.SS#PERNDWEPPDK.K	14	1452.82	1750.07	1302.79	1122.89	1232.75	1591.61	1234.17	973.44	999.52	818	0.723969	20411	81235	SSSLKSSPERNDW
Q64337	Sqstm1	269;272	Sequestosome-1	R.SRLT#PTT#PESSSTGTEDK.S	3	133.65	131.57	112.89	88.86	123.07	112.98	105.12	66.8	88.94	69.5	0.724078	18412	48163	GKRSRLTPTTPES;SRLTPTTPESSST	ERK
O70477	Pknox1	41	Homeobox protein PKNOX1	K.TEQDPNCSDPDAEGVS#PPPIESQTPMDADK.Q	1	20.4	16.45	12.2	12.12	17.43	18.67	14.6	9.54	12.71	9.5	0.724355	18771	47539	PDAEGVSPPPIES
F6TFN2	Lmo7	510	Protein Lmo7 (Fragment)	K.ATFSSM*SGLDSVSDSGEGRGS#PLR.E	7	168.34	159.63	91.53	120.17	152.81	99.23	146	122.16	115.41	103	0.724388	NA	133951	SGEGRGSPLREVS
Q7TPN9	Prr14	390	Proline-rich protein 14	R.RHT#VGCGEMAR.T	1	80.6	52.24	57.97	46.45	45.13	62.88	36.99	43.9	56.12	35.5	0.724443	233895	67811	SRPRRHTVGCGEM
Q9JLV1	Bag3	565	BAG family molecular chaperone regulator 3	K.AATPPNPS#NPADSAGNLVAP.-	1	19.38	21.28	14.24	14.14	18.46	21.61	17.52	11.45	7.41	13	0.724484	29810	61860	ATPPNPSNPADSA
Q5HZI1	Mtus1	1143	Microtubule-associated tumor suppressor 1 homolog	R.QLS#TEQAALQESLEK.E	5	339.74	354.08	375.28	224.17	256.4	254.46	217.05	192.78	309.17	181.5	0.724543	102103	134379	AISRQLSTEQAAL
Q80TE4	Sipa1l2	1488	Signal-induced proliferation-associated 1-like protein 2	R.TLS#DESVCSNR.R	1	62.23	68.69	48.82	42.41	53.33	57.97	53.53	41.99	43.41	38	0.724603	244668	189413	SLYRTLSDESVCS
Q02053	Uba1	13	Ubiquitin-like modifier-activating enzyme 1	R.VS#GPDPKPGSNCSPAQSALSEVSSVPTNGMAK.N	5	123.45	74.49	54.92	71.7	83.07	71.72	88.57	55.35	79.41	69	0.724639	22201	117809	SKKRRVSGPDPKP
P02088	Hbb-b1	88	Hemoglobin subunit beta-1	K.GTFAS#LSELHCDK.L	6	1594.64	1545.95	1097.35	937.09	1328.13	789.91	1330.53	1223.48	1423.04	976	0.724826	15129	15840	LKGTFASLSELHC
Q8VDC1	Fyco1	331	FYVE and coiled-coil domain-containing protein 1	K.EYSPS#ALQLENMAK.E	1	21.43	19.35	19.32	9.09	21.54	14.74	9.73	13.36	18	12.5	0.72511	17281	162336	KKEYSPSALQLEN
Q9D5V6	Syap1	328	Synapse-associated protein 1	K.KQEEATALEEDST#DWEK.E	2	60.19	99.64	55.94	52.51	61.54	80.56	70.08	52.49	54	36.5	0.725177	67043	41350	ALEEDSTDWEKEL
P56485	Ackr3	350	Atypical chemokine receptor 3	K.LIDASRVS#ETEYSALEQNTK.-	2	66.32	39.66	63.05	28.27	35.9	56	31.15	25.77	41.29	26	0.725208	12778	41636	IDASRVSETEYSA
Q9JKF1	Iqgap1	484	Ras GTPase-activating-like protein IQGAP1	K.QLSSSVT#GLTNIEEENCQR.Y	1	32.65	29.99	22.37	16.16	19.49	24.56	32.12	22.9	29.65	14.5	0.725375	29875	188742	QLSSSVTGLTNIE
P68373	Tuba1c	439	Tubulin alpha-1C chain	K.DYEEVGADS#AEGDDEGEEY.-	3	42.85	43.53	31.53	26.25	36.92	32.42	34.07	35.31	29.65	24.5	0.725428	22146	49909	EEVGADSAEGDDE
O35601	Fyb	559	FYN-binding protein	K.TTAVEIDY#DSLK.R	1	13.26	30.96	22.37	20.2	11.28	22.6	17.52	21.95	7.41	5	0.72552	23880	90055	TAVEIDYDSLKRK
Q9WTQ5	Akap12	786	A-kinase anchor protein 12	R.AEDSGAEQLASEIEPSREESWVS#IK.K	2	120.39	90.94	71.19	71.7	88.2	61.9	93.44	94.48	80.47	52	0.725619	83397	180695	REESWVSIKKFIP
Q8CI71	Ccdc132	559	Coiled-coil domain-containing protein 132	K.SAYQDYDS#DSDVPEELKR.D	7	431.56	270.88	227.81	169.65	291.27	253.48	225.81	292.03	356.82	222	0.725638	73288	111174	AYQDYDSDSDVPE
E9Q0S6	Tns1	1066	Protein Tns1	R.AASDGQYENQS#PEAT#SPRSPGVR.S	2	84.68	68.69	74.24	64.63	51.28	68.77	60.35	42.95	44.47	38.5	0.72568	21961	201383	NQSPEATSPRSPG
Q68FE9	Tshz2	337	Teashirt homolog 2	R.VFDVNRPCSPDST#TGSLADSFSSQK.S	1	16.32	11.61	9.15	9.09	11.28	4.91	11.68	8.59	15.88	10.5	0.725743	228911	114223	PCSPDSTTGSLAD
Q9ERS5	Plekha2	185	Pleckstrin homology domain-containing family A member 2	R.SQSY#IPTSGCRPSTGPPLIK.S	1	95.9	46.44	78.31	33.32	32.82	52.07	45.75	54.4	75.18	41.5	0.725991	83436	47380	LRRSQSYIPTSGC
A8DUK4	Hbbt1	13	Beta-globin	K.AAVS#GLWGK.V	3	1199.8	1450.17	825.81	827.02	1285.06	681.84	1049.24	1198.67	1078.93	749.5	0.726053	100503605	15748	AEKAAVSGLWGKV
Q8BSM7	Slc43a1	398	Large neutral amino acids transporter small subunit 3	K.DCVDAPTEGTLNENAS#FGDAR.D	2	46.93	45.47	38.65	26.25	37.95	45.19	18.49	29.58	49.76	22.5	0.726109	72401	62644	TLNENASFGDARD
Q61823	Pdcd4	76	Programmed cell death protein 4	R.DSGRGDS#VSDNGSEAVR.S	1	36.73	48.37	24.41	28.27	35.9	28.49	25.31	48.67	38.12	18	0.726116	18569	51702	DSGRGDSVSDNGS
Q69ZR9-2	Fam208a	961	Isoform 2 of Protein FAM208A	R.SCDYQFPS#SPSTDTLK.G	5	205.07	133.5	167.81	89.87	130.25	147.37	102.2	104.02	132.35	109.5	0.72612	NA	NA	CDYQFPSSPSTDT
Q8BYW1	Arhgap25	84	Rho GTPase-activating protein 25	K.DEEDS#KPQGCMYLPGSTVK.E	1	54.07	43.53	20.34	27.26	31.79	44.21	36.01	54.4	44.47	25	0.726127	232201	73383	YKDEEDSKPQGCM
Q60823	Akt2	128	RAC-beta serine/threonine-protein kinase	K.CGSPS#DSSTSEMMEVAVNK.A	1	16.32	13.54	6.1	11.11	15.38	6.88	10.71	14.32	13.76	8.5	0.72639	11652	55742	YKCGSPSDSSTSE
Q8BKI2	Tnrc6b	913	Trinucleotide repeat-containing gene 6B protein	K.DDEPSGWEEPS#PQSISR.K	3	58.15	68.69	53.9	50.49	58.46	47.16	49.64	29.58	42.35	37	0.726466	213988	191963	SGWEEPSPQSISR		P[S/T]P
Q3U214	Mast3	370	Microtubule-associated serine/threonine-protein kinase 3	K.DPLEEIQPLNDLDESQPPAPGS#PESR.G	1	15.3	14.51	12.2	8.08	12.31	10.81	14.6	9.54	10.59	8.5	0.726518	546071	144174	QPPAPGSPESRGL	ERK
G3UXW9	Gps1	518	COP9 signalosome complex subunit 1	R.EGSQGELTPANS#QSR.M	2	98.96	79.33	33.56	56.55	94.35	31.44	69.11	82.07	91.06	60	0.726541	209318	58861	ELTPANSQSRMST
Q5SXY1	Specc1	76	Cytospin-B	K.KTS#TSGAISELTESR.L	1	80.6	84.17	65.09	55.54	67.69	64.84	61.32	70.62	59.29	34.5	0.726604	NA	118101	ARLKKTSTSGAIS
Q9QY76	Vapb	204	Vesicle-associated membrane protein-associated protein B	K.AMPS#NSPVAALAATGK.E	1	32.65	29.99	24.41	23.23	26.67	19.65	22.39	23.86	25.41	16.5	0.726852	NA	26946	VRKAMPSNSPVAA
Q8CHU3	Epn2	182	Epsin-2	R.GSS#QPNLSTSYS#EQEYGK.A	1	13.26	15.48	16.27	10.1	13.33	9.82	9.73	7.63	12.71	4	0.727122	13855	63472	NLSTSYSEQEYGK
E9Q0S6	Tns1	1054;1062	Protein Tns1	R.RAAS#DGQYENQS#PEATSPR.S	7	188.74	206.06	190.18	145.41	167.17	192.57	141.13	114.52	86.82	110.5	0.72714	21961	201383	LRRRAASDGQYEN;GQYENQSPEATSP
P20152	Vim	419	Vimentin	R.ISLPLPTFS#SLNLR.E	2	141.81	208	79.33	107.04	170.25	86.46	175.2	183.24	135.53	80.5	0.727216	22352	53688	LPLPTFSSLNLRE
Q65Z40	Wapal	226	Wings apart-like protein homolog	K.RTES#PSESCPVK.G	4	446.87	490.48	459.69	317.08	343.57	429.34	302.7	251.95	374.82	247.5	0.727223	218914	134070	SGKRTESPSESCP
Q8K3X4	Irf2bpl	641	Interferon regulatory factor 2-binding protein-like	R.NSSS#PVS#PASVPGQR.R	2	107.13	91.91	81.36	65.64	71.79	74.67	85.65	63.94	80.47	55.5	0.727266	238330	80565	NSSSPVSPASVPG	ERK
P20152	Vim	18	Vimentin	R.MFGGS#GTSSRPSSNR.S	2	61.21	73.52	36.61	41.4	63.59	56.98	54.51	60.12	40.23	38.5	0.727269	22352	53688	RRMFGGSGTSSRP
Q9R1Z8	Sorbs3	412	Vinexin	R.MADGGGS#PFLGR.R	2	189.76	172.2	61.02	119.16	153.84	77.62	194.66	192.78	136.59	117.5	0.727408	20410	82349	MADGGGSPFLGRR
Q9CR86	Carhsp1	42	Calcium-regulated heat stable protein 1	R.GNVVPS#PLPTR.R	11	998.82	1187.03	585.8	719.98	844.06	744.72	1031.72	878.96	831.16	725.5	0.727623	52502	16062	RGNVVPSPLPTRR		P[S/T]P
O35226-2	Psmd4	250	Isoform Rpn10B of 26S proteasome non-ATPase regulatory subunit 4	R.AAAASAAEAGIAT#PGT#EGERDSDDALLK.M	1	17.34	21.28	16.27	10.1	22.56	10.81	13.63	16.22	14.82	8	0.727667	NA	NA	AEAGIATPGTEGE
Q60780	Gas7	97	Growth arrest-specific protein 7	K.S#TGDSQNLGSSSPGR.K	7	502.98	431.47	393.58	298.9	290.24	422.46	388.35	381.74	312.35	232.5	0.727733	NA	48174	HMSLRKSTGDSQN
Q3UJU9	Rmdn3	46	Regulator of microtubule dynamics protein 3	R.SHS#LPNSLDYAQASER.G	4	246.9	331.83	231.88	178.73	293.32	195.51	205.37	207.09	209.64	163.5	0.727904	67809	52029	RHGRSHSLPNSLD
Q8R3U1	Pla2g16	84	HRAS-like suppressor 3	K.HDEEY#TPLPLSK.I	2	227.51	254.43	169.84	153.49	247.17	199.44	139.18	203.28	170.47	120.5	0.72798	225845	17872	NKHDEEYTPLPLS
Q6PDH0	Phldb1	698	Pleckstrin homology-like domain family B member 1	K.EECSS#TESTQQEHEDAPGAK.H	1	51.01	42.57	26.44	30.29	40	38.32	25.31	43.9	41.29	27	0.72812	102693	150070	LKEECSSTESTQQ
Q9QYG0	Ndrg2	330;332	Protein NDRG2	R.SRT#AS#LTSAASIDGSR.S	2	169.36	143.18	126.11	92.9	162.04	86.46	116.8	108.8	134.47	83	0.728371	29811	40789	RLSRSRTASLTSA;SRSRTASLTSAAS
P70290	Mpp1	335	55 kDa erythrocyte membrane protein	K.EYHFIS#TEEMTK.N	2	229.55	256.37	239	168.64	250.24	41.26	20.44	268.17	268.94	159.5	0.728613	17524	52227	KEYHFISTEEMTK
Q62417	Sorbs1	1189	Sorbin and SH3 domain-containing protein 1	K.T#PVDYIDLPYSSSPSR.S	4	85.7	92.87	34.58	54.53	72.82	77.62	88.57	75.39	62.47	54.5	0.728678	20411	143070	KRPLVKTPVDYID
Q9D0N7	Chaf1b	436	Chromatin assembly factor 1 subunit B	R.TQDPSS#PCTTPSPTTQSPAPSAIK.D	1	37.75	34.83	29.49	21.21	31.79	31.44	22.39	25.77	26.47	23	0.728713	110749	63132	RTQDPSSPCTTPS	ERK
Q921I1	Tf	163	Serotransferrin	K.LSEPRS#PLEK.A	1	295.87	128.67	218.66	142.38	150.76	91.37	94.41	151.74	298.58	90	0.728965	22041	76724	KLSEPRSPLEKAV	ERK
Q99LJ0	Cttnbp2nl	567	CTTNBP2 N-terminal-like protein	K.VSSPLSPLSPGIKS#PTIPR.A	2	139.77	156.72	104.75	91.89	109.74	120.84	152.81	120.25	86.82	77.5	0.72903	80281	69841	LSPGIKSPTIPRA
Q8BK03	Fam73b	206	Protein FAM73B	R.GDGGST#PTPGDSLQNPDTASEALSEPESQRR.E	1	17.34	22.25	15.26	13.13	13.33	12.77	13.63	16.22	20.12	11	0.729098	108958	65548	RGDGGSTPTPGDS
Q91X84	Crtc3	62	CREB-regulated transcription coactivator 3	R.LTQYHGGS#LPNVSQLR.N	1	62.23	53.21	13.22	44.43	52.3	30.46	73.97	59.17	20.12	43	0.729102	70461	67027	TQYHGGSLPNVSQ
Q5U5Q9	Uimc1	665	BRCA1-A complex subunit RAP80	R.MPS#PEVEEASCSR.E	5	153.04	147.05	128.14	103	123.07	120.84	92.47	100.21	126	81.5	0.72914	20184	81478	RTFRMPSPEVEEA		P[S/T]P
Q62418	Dbnl	291	Drebrin-like protein	K.LRS#PFLQK.Q	1	152.02	186.71	101.7	109.06	137.43	144.42	150.86	176.56	91.06	77	0.729261	13169	48700	QPGKLRSPFLQKQ
Q3UYC0	Ppm1h	113	Protein phosphatase 1H	K.AGTITST#PNR.N	2	502.98	419.86	306.12	264.57	372.29	303.59	357.21	401.78	443.64	243	0.729325	319468	56380	AGTITSTPNRNSK
P56399	Usp5	783	Ubiquitin carboxyl-terminal hydrolase 5	R.SAAES#ISESVPVGPK.V	1	101	80.3	80.34	63.62	69.74	54.04	65.21	61.08	79.41	55.5	0.729371	22225	95833	GRSAAESISESVP
O88543	Cops3	422	COP9 signalosome complex subunit 3	K.SMGSQEDDSGNKPSSY#S.-	1	38.77	28.06	36.61	15.15	31.79	36.35	16.55	19.09	19.06	20.5	0.729837	26572	47832	GNKPSSYSxxxxx
Q8R1Q8	Dync1li1	510	Cytoplasmic dynein 1 light intermediate chain 1	R.KPASVS#PTTPTSPTEGEAS.-	3	121.41	114.16	86.45	87.85	101.53	92.35	103.17	72.53	79.41	64.5	0.729921	235661	56614	RKPASVSPTTPTS
Q8VD12	Znf385a	162	Zinc finger protein 385A	K.QPGSPS#PPSVPESGQGVTK.G	2	28.57	32.89	33.56	9.09	20.51	27.51	20.44	25.77	28.59	14	0.730028	29813	40447	KQPGSPSPPSVPE		P[S/T]P
Q8BVK9	Sp110	214	Sp110 nuclear body protein	R.EMPHS#PSGPESVVK.D	5	485.63	643.34	432.23	296.88	719.96	427.38	326.06	392.24	410.82	291.5	0.730106	109032	50140	SREMPHSPSGPES	ERK
Q80YV2	Zc3hc1	343	Nuclear-interacting partner of ALK	K.S#PGPIVSR.T	3	291.79	254.43	301.03	185.8	209.22	237.76	147.94	147.92	237.17	128.5	0.730173	232679	55196	SEQSEKSPGPIVS
P26039	Tln1	1631	Talin-1	R.DPPRWS#VLAGHSR.T	3	227.51	130.6	147.47	96.94	130.25	114.95	119.72	96.39	220.23	120	0.730188	21894	269821	RDPPRWSVLAGHS
Q04690	Nf1	2599	Neurofibromin	R.KVS#VSESNVLLDEEVLTDPK.I	3	143.85	137.37	125.09	101.99	116.92	77.62	101.23	106.89	112.23	79.5	0.730273	18015	319596	PHLRKVSVSESNV
Q3TCJ8	Ccdc69	56	Coiled-coil domain-containing protein 69	K.VS#LSDCIQEAK.A	5	557.05	542.73	805.47	283.75	327.16	437.2	320.22	248.13	444.7	346	0.730289	52570	23296	NAQEKVSLSDCIQ
P15920	Atp6v0a2	695	V-type proton ATPase 116 kDa subunit a isoform 2	R.KDS#EEEVSLLGNQDIEEGNSR.M	2	72.44	38.7	54.92	30.29	31.79	49.12	25.31	15.27	74.12	44	0.730655	21871	98145	TLVRKDSEEEVSL
Q8C0N2	Agpat9	68	Glycerol-3-phosphate acyltransferase 3	K.NSAS#VGIIQR.D	9	1978.25	1366.01	1899.77	495.81	1015.33	1623.05	611.24	1024.02	2177.97	927.5	0.730706	231510	49000	ALKNSASVGIIQR
E9Q2I4	Elmsan1	915	Protein Elmsan1	R.RES#PSEERLEPK.R	1	140.79	139.31	49.83	108.05	152.81	57.97	109.99	118.34	130.23	91.5	0.730739	238317	119720	PPPRRESPSEERL
Q9D0B0	Srsf9	212	Serine/arginine-rich splicing factor 9	R.GS#PHYFSPFRPY.-	3	92.84	121.9	42.71	87.85	111.79	62.88	98.31	73.49	83.65	67	0.730744	108014	25661	PYQSRGSPHYFSP
Q9CX60	Lbh	63	Protein LBH	K.DRLPS#IVVEPTEGEVESGELR.W	1	32.65	29.99	13.22	21.21	36.92	17.68	32.12	25.77	21.18	15	0.730763	77889	12138	LKDRLPSIVVEPT
Q8BHN5	Rbm45	199	RNA-binding protein 45	K.VSGS#PEQDDYSSGR.Q	2	89.78	64.82	19.32	70.69	87.17	22.6	66.19	65.85	74.12	46	0.730821	241490	53324	KNKVSGSPEQDDY
Q6PDQ2	Chd4	1537;1538	Chromodomain-helicase-DNA-binding protein 4	K.TPTPS#T#PGDTQPNTPAPVPPAEDGIK.I	1	9.18	16.45	8.14	15.15	12.31	11.79	5.84	6.68	9.53	5.5	0.730979	107932	217751	PKTPTPSTPGDTQ;KTPTPSTPGDTQP	ERK	P[S/T]P
P42128	Foxk1	431;441	Forkhead box protein K1	R.SSGLQTPECLSREGS#PIPHDPDLGS#K.L	1	25.51	24.19	18.31	18.18	17.43	25.54	18.49	20.04	15.88	11.5	0.731237	17425	74920	CLSREGSPIPHDP;HDPDLGSKLASVP
Q8CIB6	Tmem230	29	Transmembrane protein 230	R.LASTDDGY#IDLQFK.K	1	42.85	34.83	44.75	21.21	25.64	33.4	17.52	32.45	31.76	20.5	0.731301	70612	13188	ASTDDGYIDLQFK
Q3TXY2	Tex264	205	Protein Tex264	R.ETSATTLS#PGAGNR.G	2	138.75	98.68	94.58	74.72	78.97	99.23	89.55	72.53	116.47	68.5	0.731321	21767	29008	TSATTLSPGAGNR
Q9JHU2	Palmd	375	Palmdelphin	R.MELS#PSRAS#PGK.S	7	1204.9	1504.35	1304.82	868.42	1020.46	1476.66	1092.06	793.07	700.93	669	0.73133	114301	62700	LSPSRASPGKSGP
Q9Z0P4	Palm	244;248	Paralemmin-1	K.ADEVTLS#EAGS#TAGPAEPR.G	2	26.53	31.93	23.39	15.15	26.67	23.58	20.44	21	24.35	16.5	0.731611	18483	41614	ADEVTLSEAGSTA;TLSEAGSTAGPAE
Q9Z2S7-3	Tsc22d3	40	Isoform 3 of TSC22 domain family protein 3	K.SGESPGS#PFVSNFR.Q	2	125.49	112.22	118.99	73.72	94.35	87.44	90.52	78.26	79.41	73	0.731658	NA	NA	SGESPGSPFVSNF	ERK
E9Q616	Ahnak	213;219	Protein Ahnak	R.LPSGS#GPASPT#TGSAVDIR.A	6	143.85	158.66	112.89	99.97	113.84	151.3	112.91	130.75	91.06	73	0.731976	66395	604253	IRLPSGSGPASPT;SGPASPTTGSAVD	ERK
Q64337	Sqstm1	271	Sequestosome-1	K.RSRLTPT#TPESSSTGTEDK.S	3	183.64	194.45	210.52	128.24	127.17	185.69	98.31	127.88	134.47	95	0.732154	18412	48163	RSRLTPTTPESSS
Q00PI9	Hnrnpul2	653	Heterogeneous nuclear ribonucleoprotein U-like protein 2	R.S#RGQGYVGGQR.R	1	86.72	96.74	48.82	54.53	76.92	73.69	70.08	82.07	85.76	45.5	0.732271	68693	84940	RNRQNRSRGQGYV
E9PYK3	Parp4	1683	Protein Parp4	K.FSQGPNNISFS#PK.A	3	358.1	254.43	345.78	172.68	242.04	294.74	164.49	187.05	226.59	161	0.73236	328417	216133	PNNISFSPKAPEM
Q9WVK4	Ehd1	456	EH domain-containing protein 1	K.DKPTYDEIFYTLS#PVNGK.I	1	22.45	28.06	27.46	17.17	18.46	16.7	15.57	17.18	16.94	18.5	0.732429	13660	60603	EIFYTLSPVNGKI
Q7TQH0	Atxn2l	637	Ataxin-2-like protein	K.EDKVPMAGVGGTEGPEQLPAPCPSQTGS#PPVGLIK.G	6	173.44	186.71	134.24	135.31	142.56	148.35	163.52	121.2	99.53	110.5	0.73248	233871	110649	CPSQTGSPPVGLI
Q3V3Q7	Pacs2	433	Phosphofurin acidic cluster sorting protein 2	R.ANSLDNERCPDT#R.S	1	86.72	55.14	80.34	35.34	38.97	71.72	35.04	54.4	69.88	30	0.732571	217893	94932	NERCPDTRSQLQI
Q5I012	Slc38a10	640	Putative sodium-coupled neutral amino acid transporter 10	K.AGGALWKPVESAAES#DAGGK.A	1	55.09	34.83	41.7	23.23	32.82	39.3	26.28	30.54	47.65	22	0.732651	72055	117194	VESAAESDAGGKA
Q9QZQ1	Mllt4	1275	Afadin	R.S#QEELREEK.V	2	533.59	658.82	286.8	436.23	515.87	326.18	592.75	552.57	399.17	385	0.73267	17356	206499	IQRVTRSQEELRE
Q03265	Atp5a1	53	ATP synthase subunit alpha, mitochondrial	K.TGTAEMSS#ILEER.I	10	660.1	1078.68	637.66	640.21	677.91	631.73	658.94	804.52	592.93	452	0.732683	11946	59753	GTAEMSSILEERI
Q3U0J8	Tbc1d2b	157	TBC1 domain family member 2B	R.TSPT#PGDFPK.G	4	303.01	349.24	94.58	218.12	327.16	175.86	328.01	310.16	246.7	211.5	0.732882	67016	109950	DSRTSPTPGDFPK		P[S/T]P
Q8K482	Emilin2	636	EMILIN-2	R.TGDS#MEASGFTK.T	6	941.68	601.74	496.3	428.15	634.84	599.31	558.69	639.42	737.99	430	0.732902	246707	117310	DSRTGDSMEASGF
Q64430	Atp7a	272	Copper-transporting ATPase 1	K.SPS#YPSDSTTMFTIEGMHCK.S	2	43.87	28.06	29.49	25.24	32.82	27.51	25.31	26.72	23.29	20.5	0.732935	11977	161959	SQQKSPSYPSDST
Q9Z1R2	Bag6	986	Large proline-rich protein BAG6	R.VGDPPQTLPEEPMEVQGAERTS#PEPQR.E	1	21.43	16.45	7.12	17.17	20.51	10.81	13.63	11.45	15.88	14.5	0.733039	224727	121037	QGAERTSPEPQRE
P57725	Samsn1	90	SAM domain-containing protein SAMSN-1	K.ALS#EEKEEESGEEALPYR.N	1	35.71	58.05	20.34	37.36	64.61	44.21	27.25	39.13	27.53	14.5	0.733068	67742	41601	KYIKALSEEKEEE
P23611	Irf8	162;164	Interferon regulatory factor 8	K.RS#PS#PPEACR.S	3	148.96	210.9	173.91	104.01	152.81	152.28	124.58	96.39	158.82	92.5	0.733132	15900	48237	MGMTKRSPSPPEA;MTKRSPSPPEACR		P[S/T]P
Q8R311	Ctage5	654	cTAGE family member 5	K.DNLGNSNVPDS#PIPAECEAAGR.G	2	39.79	45.47	41.7	30.29	37.95	37.33	35.04	26.72	18	23	0.73314	NA	87718	NSNVPDSPIPAEC	ERK
E9PZM7	Scaf11	827	Protein Scaf11	R.FHSPS#TTWS#PNK.D	2	290.77	290.23	120.01	202.97	292.29	156.21	292.97	248.13	240.35	151	0.733188	72193	162100	SPSTTWSPNKDAA
Q6NZM9	Hdac4	562	Histone deacetylase 4	K.QEPIES#EEEEAEATR.E	1	22.45	15.48	4.07	16.16	16.41	7.86	17.52	16.22	18	15	0.733193	208727	118562	KQEPIESEEEEAE
Q8BTI8	Srrm2	1998	Serine/arginine repetitive matrix protein 2	R.S#RS#PLAIR.R	1	20.4	26.12	10.17	17.17	25.64	13.75	14.6	19.09	27.53	8.5	0.733287	75956	294840	KRSRSRSPLAIRR
O54774	Ap3d1	758	AP-3 complex subunit delta-1	R.HSSLPT#ES#DEDIAPAQR.V	1	106.1	100.61	89.5	77.75	68.71	82.53	62.29	79.21	91.06	55.5	0.733576	11776	135081	RHSSLPTESDEDI
Q9CYR6	Pgm3	55	Phosphoacetylglucosamine mutase	R.S#TIGVM*VTASHNPEEDNGVK.L	2	79.58	48.37	52.88	43.42	43.07	46.18	39.91	45.81	75.18	29	0.733587	109785	59453	RSKQTRSTIGVMV
F8VQK5	Sash1	400	SAM and SH3 domain-containing protein 1	R.TCS#FGGFDLTNR.S	3	276.49	223.48	274.59	159.55	141.53	217.13	173.25	177.51	200.11	123.5	0.733629	70097	135621	SHGRTCSFGGFDL
Q8CDN6	Txnl1	113	Thioredoxin-like protein 1	K.QHLENDPGS#NEDADIPK.G	3	263.22	269.91	221.71	206	247.17	248.57	61.32	231.91	204.35	143.5	0.733653	53382	32237	LENDPGSNEDADI
Q9QWY8	Asap1	1059	Arf-GAP with SH3 domain, ANK repeat and PH domain-containing protein 1	K.QAS#EDSNDLTPTLPETPVPLPR.K	2	30.61	46.44	23.39	26.25	37.95	37.33	30.17	34.36	21.18	15.5	0.733712	13196	127421	AIQKQASEDSNDL
Q8BPU7	Elmo1	344	Engulfment and cell motility protein 1	R.IAFDAESEPNNSSGS#MEK.R	6	382.59	242.82	335.61	137.33	192.81	332.08	176.17	185.14	314.47	162	0.733763	140580	83936	PNNSSGSMEKRKS
Q8BGT0	Ostm1	329	Osteopetrosis-associated transmembrane protein 1	K.SSTS#FANIQENAT.-	5	104.06	89.97	77.29	46.45	80	76.63	73	77.3	86.82	52	0.733765	14628	38000	RLKSSTSFANIQE
Q9Z1S8	Gab2	284	GRB2-associated-binding protein 2	K.SSLTGSET#DNEDVYTFK.M	2	35.71	39.66	29.49	29.28	28.72	28.49	31.15	27.68	26.47	20	0.733979	NA	73208	SLTGSETDNEDVY
Q9CR86	Carhsp1	33;42	Calcium-regulated heat stable protein 1	R.SPS#PLRGNVVPS#PLPTR.R	1	29.59	32.89	23.39	19.19	25.64	17.68	24.33	24.81	25.41	23	0.734035	52502	16062	TRDRSPSPLRGNV;RGNVVPSPLPTRR		P[S/T]P
Q6ZQK5	Acap2	384	Arf-GAP with coiled-coil, ANK repeat and PH domain-containing protein 2	K.SSPSTGS#LDSGNESK.E	3	364.23	267.01	352.9	171.67	214.35	312.43	173.25	187.05	278.47	163.5	0.734119	78618	87211	SSPSTGSLDSGNE
Q9CRA8	Exosc5	23	Exosome complex component RRP46	R.ADANLLTDTGTESSPRS#PVCSLR.H	4	146.91	129.64	108.82	112.09	100.51	111.02	92.47	83.98	130.23	73	0.734153	27998	25194	TESSPRSPVCSLR	ERK
E9Q616	Ahnak	2000	Protein Ahnak	K.LEGELKGPS#VDVEVPDVDLECPDAK.L	2	75.5	63.85	62.04	45.44	54.36	54.04	46.72	64.9	49.76	32	0.73423	66395	604253	GELKGPSVDVEVP
Q8BH50		145	Uncharacterized protein C18orf25 homolog	R.SRS#ESETSTM*AAK.K	5	474.41	551.43	351.88	282.74	396.9	437.2	450.65	474.31	356.82	262.5	0.734276	212163	26446	KSRRSRSESETST
Q9Z2F6	Bcl3	39	B-cell lymphoma 3 protein homolog	K.RPLRPAS#PEPATTR.S	2	183.64	183.81	124.07	121.18	178.45	131.65	149.89	91.62	170.47	112	0.734338	12051	47216	RPLRPASPEPATT	ERK
P60710	Actb	368	Actin, cytoplasmic 1	K.QEYDESGPS#IVHRK.C	1	106.1	93.84	80.34	64.63	89.23	69.76	69.11	74.44	88.94	51	0.734533	11461	41737	YDESGPSIVHRKC
P15379	Cd44	742	CD44 antigen	K.S#QEMVHLVNK.E	19	3582.06	2603.34	2916.78	1655.06	2330.13	2799.07	2417.73	1986.96	2691.49	1377	0.734561	12505	85617	NGEASKSQEMVHL
A2AN08	Ubr4	2715	E3 ubiquitin-protein ligase UBR4	R.HVTLPS#SPR.S	3	288.73	176.07	197.3	93.91	190.76	152.28	145.02	222.36	210.7	153.5	0.734633	69116	572290	RHVTLPSSPRSNT
Q8BLH7	Hirip3	80	HIRA-interacting protein 3	K.RS#PAPCSDPK.K	1	155.08	331.83	182.04	220.14	126.15	133.62	235.54	152.7	222.35	158.5	0.734756	233876	65215	FIKVKRSPAPCSD
Q8CDG3	Vcpip1	748	Deubiquitinating protein VCIP135	R.TVSPS#TIR.D	2	381.57	364.72	124.07	279.71	335.37	189.62	306.6	307.3	392.82	258.5	0.734966	70675	134503	PRTVSPSTIRDGP
Q8BY35	Fgd2	654	FYVE, RhoGEF and PH domain-containing protein 2	R.TPEGPDEEDVS#D.-	4	74.48	131.57	69.16	53.52	136.4	76.63	71.05	66.8	80.47	52	0.735295	26382	74634	PDEEDVSDxxxxx
Q6PAM1	Txlna	515	Alpha-taxilin	K.EQGVES#PGAQPASSPR.A	8	469.31	480.81	323.41	393.82	401	425.41	325.09	355.02	366.35	204.5	0.735328	109658	62369	KEQGVESPGAQPA
Q9JL26	Fmnl1	1021	Formin-like protein 1	K.EAAADTSGREEPPTPKS#PPK.A	3	337.7	292.16	251.2	187.82	263.58	264.29	193.69	231.91	283.76	177	0.73558	57778	122060	EPPTPKSPPKARR	ERK
Q0P678	Zc3h18	169	Zinc finger CCCH domain-containing protein 18	K.GEGAPGEEGKPDVQS#VGEQEPTEAAK.E	1	24.49	24.19	18.31	18.18	23.59	18.67	13.63	21	15.88	14	0.735723	76014	105694	GKPDVQSVGEQEP
Q9CRB9	Chchd3	58	Coiled-coil-helix-coiled-coil-helix domain-containing protein 3, mitochondrial	R.YSSVYGASVS#DEDLK.R	6	195.89	362.78	168.82	194.89	326.14	234.81	169.36	247.18	192.7	110.5	0.735855	66075	26335	VYGASVSDEDLKR
Q9ER67	Maged2	120	Maged2 protein	K.SDLQAMTMPT#TPTK.K	1	63.25	49.34	50.85	42.41	40	53.05	38.93	38.17	36	32	0.735878	80884	65400	QAMTMPTTPTKKV
Q8BY87	Usp47	934	Ubiquitin carboxyl-terminal hydrolase 47	R.ELEQHIQTS#DPENFQSEER.S	1	57.13	49.34	17.29	47.46	56.41	17.68	48.67	38.17	50.82	37	0.736123	74996	157455	EQHIQTSDPENFQ
Q8K0L9	Zbtb20	353	Zinc finger and BTB domain-containing protein 20	R.VQILERNES#EECTEDTDQAEGTESEPK.G	1	23.47	12.58	19.32	12.12	12.31	11.79	10.71	12.41	18	9.5	0.7362	56490	81034	ILERNESEECTED
Q8VHK1	Caskin2	396	Caskin-2	R.VGLSPDS#PAGDRNSVGSEGSVGSIR.S	1	29.59	22.25	25.43	16.16	17.43	18.67	17.52	21.95	18	17.5	0.736208	140721	126779	VGLSPDSPAGDRN	ERK
Q9D0L8	Rnmt	66	mRNA cap guanine-N7 methyltransferase	K.EFGEDLVEQNSSYVQDSPS#K.K	2	35.71	43.53	34.58	27.26	26.67	35.37	29.2	25.77	36	18.5	0.736213	67897	53291	YVQDSPSKKRKLD
Q6Y7W8	Gigyf2	26	PERQ amino acid-rich with GYF domain-containing protein 2	R.ALSSGGSITS#PPLSPALPK.Y	1	101	104.48	77.29	72.71	78.97	88.42	97.33	96.39	55.06	39	0.736288	227331	149193	SGGSITSPPLSPA
Q14AX6	Cdk12	332	Cyclin-dependent kinase 12	R.S#S#SPFLSK.R	1	183.64	238.95	113.9	154.5	217.42	161.13	119.72	167.97	219.17	91	0.736417	69131	163681	YGRRRSSSPFLSK
Q8JZQ9	Eif3b	68	Eukaryotic translation initiation factor 3 subunit B	R.AKPAAQS#EEETATS#PAASPTPQSAER.S	1	44.89	33.86	25.43	29.28	28.72	31.44	26.28	28.63	41.29	21	0.73673	27979	91370	AKPAAQSEEETAT
Q8CAQ8-2	Immt	115	Isoform 2 of Mitochondrial inner membrane protein	K.ISSVS#EVMK.D	1	478.49	328.92	209.5	247.4	403.06	190.6	208.29	424.69	492.35	203.5	0.736735	NA	NA	LKISSVSEVMKDS
P20152	Vim	47	Vimentin	R.TYSLGSALRPS#TSR.S	5	416.26	483.71	192.21	275.67	423.57	324.22	428.26	485.76	296.47	226	0.736736	22352	53688	GSALRPSTSRSLY
P15105	Glul	343	Glutamine synthetase	R.RPS#ANCDPYAVTEAIVR.T	2	67.34	72.56	45.77	50.49	54.36	36.35	57.43	37.22	76.23	54.5	0.736866	14645	42120	FEDRRPSANCDPY
Q8VCI5	Pex19	236	Peroxisomal biogenesis factor 19	K.ICEQFEAET#PTDSEATQR.A	2	92.84	115.12	80.34	68.67	83.07	67.79	109.01	63.94	67.76	72.5	0.737017	19298	32733	EQFEAETPTDSEA
Q3UH68	Limch1	217	LIM and calponin homology domains-containing protein 1	R.QTPS#PDVVLR.G	2	244.86	294.1	149.5	182.77	243.06	156.21	217.05	228.09	247.76	164.5	0.73704	77569	118196	RSRQTPSPDVVLR		P[S/T]P
Q61165	Slc9a1	790	Sodium/hydrogen exchanger 1	K.EPSSPGTDDVFTPGSSDS#PSSQR.I	1	21.43	12.58	15.26	8.08	10.26	13.75	13.63	12.41	15.88	11	0.737063	20544	91468	TPGSSDSPSSQRI
Q02053	Uba1	46	Ubiquitin-like modifier-activating enzyme 1	K.NGS#EADIDESLYSR.Q	2	66.32	49.34	63.05	32.31	47.18	51.09	42.83	34.36	39.18	31	0.737074	22201	117809	GMAKNGSEADIDE
Q8C0D4	Arhgap12	444	Rho GTPase-activating protein 12	K.LCLPENES#PPTSSK.H	3	194.87	187.68	156.62	126.22	146.66	185.69	141.13	146.97	132.35	92.5	0.73725	75415	95352	CLPENESPPTSSK
Q9R1R2	Trim3	7	Tripartite motif-containing protein 3	K.REDS#PGPEVQPMDK.Q	9	1249.79	960.65	1175.66	705.85	753.81	936.3	656.99	621.28	1034.46	634.5	0.73728	55992	80774	MAKREDSPGPEVQ
Q80XA6	Reps2	119	RalBP1-associated Eps domain-containing protein 2	R.SFS#VEREPQENNSNYPDEPWR.I	3	97.94	74.49	51.87	54.53	72.82	69.76	76.89	58.22	70.94	53.5	0.737299	194590	57750	SLIRSFSVEREPQ
Q9DBR1	Xrn2	448	5'-3' exoribonuclease 2	R.NS#PGCQVASNPR.Q	1	40.81	26.12	19.32	22.22	26.67	14.74	28.23	26.72	36	23.5	0.737338	24128	108687	ALGSRNSPGCQVA
Q6KCD5	Nipbl	284	Nipped-B-like protein	R.SPQPVCS#PAGS#DGTPK.G	2	28.57	39.66	18.31	31.3	29.74	23.58	27.25	32.45	21.18	17.5	0.737615	71175	315450	VCSPAGSDGTPKG
Q3V3Q7	Pacs2	424	Phosphofurin acidic cluster sorting protein 2	R.ANS#LDNERCPDTR.S	3	308.11	260.24	329.51	166.62	181.53	280.01	141.13	206.14	244.58	127.5	0.73767	217893	94932	QNERANSLDNERC
O08677	Kng1	331	Kininogen-1	K.ES#NTELAEDCEIK.H	2	48.97	32.89	24.41	20.2	34.87	22.6	31.15	25.77	56.12	26.5	0.737906	16644	73102	TKCSKESNTELAE
Q6NZR5	Skiv2l	240	Protein Skiv2l	R.GDNAS#PSPSGTPLVR.A	4	373.41	268.94	132.21	229.22	323.06	160.14	302.7	243.36	249.88	255.5	0.737943	108077	137524	PRGDNASPSPSGT
Q8R3F0	Larp1b	136	Larp2 protein	K.RDDQDEVS#S#VRSEGGTIR.G	1	59.17	82.23	50.85	60.59	49.23	57.97	51.59	54.4	49.76	43	0.73796	214048	38766	DQDEVSSVRSEGG
Q8K4L3	Svil	811	Supervillin	R.YQT#QPVTLGEVEQVQSGK.L	5	125.49	132.54	40.68	123.2	123.07	118.88	96.36	96.39	100.59	62.5	0.737967	225115	243162	MNARYQTQPVTLG
Q64700	Rbl2	659	Retinoblastoma-like protein 2	R.SITS#PTTLYDR.Y	1	68.36	40.63	49.83	29.28	41.02	38.32	37.96	36.27	55.06	34	0.738003	19651	127485	LGRSITSPTTLYD
Q8R1Q8	Dync1li1	207	Cytoplasmic dynein 1 light intermediate chain 1	R.DFQEYVEPGEDFPAS#PQR.R	10	346.88	351.18	192.21	296.88	332.29	253.48	251.12	279.62	273.17	182	0.738035	235661	56614	GEDFPASPQRRTT	ERK
Q9QYR6	Map1a	611	Microtubule-associated protein 1A	K.NRAPDS#GAEVEREK.E	1	125.49	87.07	96.62	75.73	63.59	113.97	48.67	78.26	95.29	55.5	0.73818	17754	300140	KNRAPDSGAEVER
Q8BTI8	Srrm2	1798	Serine/arginine repetitive matrix protein 2	R.S#RTPLTSR.K	2	110.19	161.56	77.29	100.98	125.12	82.53	93.44	108.8	149.29	65	0.738224	75956	294840	RRRRGRSRTPLTS
P51125-3	Cast	284	Isoform 3 of Calpastatin	K.NEGITQPLPDS#PK.S	2	135.69	167.36	127.13	145.41	122.04	135.58	118.74	111.66	68.82	65.5	0.738228	NA	NA	TQPLPDSPKSTGE	ERK
P25916	Bmi1	251	Polycomb complex protein BMI-1	R.DGLTNAGELESDS#GSDK.A	2	189.76	196.39	164.76	159.55	149.74	151.3	131.4	139.34	130.23	114	0.738262	12151	36708	GELESDSGSDKAN
Q9Z1E4	Gys1	652;657	Glycogen [starch] synthase, muscle	R.HS#SPHQS#EDEEEPR.D	2	33.67	29.02	10.17	22.22	27.69	14.74	27.25	31.49	28.59	23	0.738355	14936	83927	PSLSRHSSPHQSE;HSSPHQSEDEEEP
Q1W617	Shroom4	657	Protein Shroom4	R.ARS#SECLSQASESSK.A	1	95.9	52.24	113.9	36.35	32.82	70.74	38.93	37.22	65.65	42	0.738507	208431	163238	MILRARSSECLSQ
Q8K4G5	Ablim1	466	Actin-binding LIM protein 1	K.QERQS#LGES#PR.T	3	506.04	419.86	581.73	229.22	269.73	407.73	273.5	241.45	447.88	284	0.738535	226251	96805	DKQERQSLGESPR
Q6ZQ58	Larp1	604	La-related protein 1	K.NTFTAWS#EEDSDYEIDDRDVNK.I	2	27.55	35.79	33.56	23.23	27.69	18.67	21.41	25.77	23.29	13.5	0.738554	73158	121125	NTFTAWSEEDSDY
Q9Z0X1	Aifm1	115	Apoptosis-inducing factor 1, mitochondrial	R.AIAS#ATEGGSVPQIR.A	3	123.45	131.57	76.28	113.1	128.2	74.67	57.43	98.3	145.06	60.5	0.738707	26926	66765	QRRAIASATEGGS
Q3TXY2	Tex264	265	Protein Tex264	R.ELST#PERGEE.-	1	331.58	214.77	143.4	159.55	218.45	178.81	194.66	249.09	271.05	199.5	0.738771	21767	29008	PPRELSTPERGEE
Q64337	Sqstm1	272	Sequestosome-1	R.LTPTT#PESSSTGTEDK.S	6	409.12	377.3	309.17	276.68	301.52	300.64	289.08	288.21	324	235	0.738886	18412	48163	SRLTPTTPESSST	ERK
Q6PDG5	Smarcc2	387	SWI/SNF complex subunit SMARCC2	K.GGTM*TDLDEQDDES#M*ETTGKDEDENSTGNK.G	4	74.48	72.56	53.9	50.49	66.66	54.04	48.67	58.22	59.29	43.5	0.739204	68094	132604	DEQDDESMETTGK
Q9D1F4	Akt1s1	203;212	Proline-rich AKT1 substrate 1	K.RTEARS#SDEENGPPS#SPDLDR.I	1	21.43	23.22	18.31	18.18	15.38	18.67	17.52	16.22	13.76	14	0.739306	67605	27483	KRTEARSSDEENG;EENGPPSSPDLDR
P26443	Glud1	450	Glutamate dehydrogenase 1, mitochondrial	K.NLNHVS#YGR.L	2	337.7	341.5	187.13	233.26	261.52	196.5	280.32	326.39	340.94	182.5	0.739311	14661	61337	KNLNHVSYGRLTF
A2ACV6	Soga1	1536	Protein SOGA1	R.APS#PTTAAGEESCK.K	1	60.19	42.57	56.95	33.32	31.79	41.26	40.88	29.58	38.12	32	0.739344	320706	183145	VCGRAPSPTTAAG		P[S/T]P
P42232	Stat5b	699	Signal transducer and activator of transcription 5B	K.AADGY#VKPQIK.Q	1	242.82	64.82	121.02	90.88	87.17	130.67	55.48	62.99	114.35	247.5	0.739549	20851	90002	AKAADGYVKPQIK
Q9EP71	Rai14	318	Ankycorbin	K.AEISS#IQENK.D	1	98.96	74.49	106.79	53.52	59.48	75.65	54.51	48.67	72	42.5	0.739579	75646	108852	FKAEISSIQENKD
P04117	Fabp4	30	Fatty acid-binding protein, adipocyte	K.EVGVGFAT#RK.V	1	363.21	393.74	266.46	230.23	327.16	229.9	255.98	368.38	356.82	204.5	0.739623	11770	14650	VGVGFATRKVAGM
Q6PDG5	Smarcc2	302	SWI/SNF complex subunit SMARCC2	K.RS#PS#PSPTPEAK.K	3	233.63	327.96	130.18	291.83	273.83	188.64	168.38	221.41	248.82	138.5	0.739681	68094	132604	YKKRKRSPSPSPT
Q8C838	Tusc5	72;79;80	Tumor suppressor candidate 5 homolog	R.QPSLS#GSPSRVS#S#R.R	2	97.94	108.35	92.55	62.61	75.89	89.41	59.37	59.17	97.41	74	0.739747	237858	18719	HRQPSLSGSPSRV;GSPSRVSSRRASS;SPSRVSSRRASSV
Q99MS7-2	Ehbp1l1	541	Isoform 2 of EH domain-binding protein 1-like protein 1	K.VAS#RDTDLSCSSK.D	1	58.15	84.17	81.36	39.38	49.23	71.72	40.88	53.44	56.12	29	0.739759	NA	NA	AIPKVASRDTDLS
F8VQK5	Sash1	723	SAM and SH3 domain-containing protein 1	R.DSGCYES#SENLENAK.T	4	183.64	159.63	148.48	104.01	122.04	159.16	129.45	120.25	126	106.5	0.739862	70097	135621	DSGCYESSENLEN
O08856	Ell	300	RNA polymerase II elongation factor ELL	K.LCQPQNATTDSS#PPREHGR.S	4	181.6	151.89	181.03	134.3	101.53	154.25	96.36	93.53	134.47	92	0.740255	13716	67146	NATTDSSPPREHG
Q9R0U0	Srsf10	133	Serine/arginine-rich splicing factor 10	R.S#FDYNYRR.S	2	323.42	393.74	93.56	278.7	378.44	146.39	298.81	395.1	324	209	0.740421	14105	31301	RRSRSRSFDYNYR
Q9CT10	Ranbp3	463	Ran-binding protein 3	R.ATEEEDS#DEDAVLAPSGVTGAGTGDEGDGQAPGST.-	1	20.4	20.32	14.24	15.15	22.56	17.68	15.57	14.32	10.59	10.5	0.740484	71810	52573	ATEEEDSDEDAVL
Q7TSH8	Kiaa0195	802	Uncharacterized protein KIAA0195	R.RSS#WSSDEGIGEVLEK.E	1	37.75	25.15	39.66	12.12	23.59	26.53	17.52	18.13	31.76	17	0.740501	71947	151796	PNNRRSSWSSDEG
Q2TPA8	Hsdl2	290	Hydroxysteroid dehydrogenase-like protein 2	K.ESNDS#VPEVK.E	3	375.45	479.84	335.61	300.92	340.49	344.85	292.97	333.07	334.58	251	0.740535	72479	54208	EKESNDSVPEVKE
Q9WVC3	Cav2	23;27	Caveolin-2	K.ADVQLFMADDAYSHHS#GVDY#ADPEK.Y	5	99.98	59.01	98.65	39.38	35.9	82.53	47.69	34.36	80.47	52	0.740581	12390	18227	DAYSHHSGVDYAD;HHSGVDYADPEKY
Q7TQ95	Lnp	411	Protein lunapark	R.ADS#VPNLEPSEESLVTK.-	6	260.16	231.21	129.16	167.63	215.37	149.34	224.84	206.14	219.17	144	0.740608	69605	47500	PVLRADSVPNLEP
A6H8H2	Dennd4c	971	DENN domain-containing protein 4C	K.HLQPTPEPQS#PTEPPAWGSSIVK.V	3	82.64	58.05	81.36	40.39	36.92	61.9	62.29	48.67	49.76	35.5	0.740618	329877	211458	PTPEPQSPTEPPA	ERK
Q9QX47	Son	1071;1089;1091	Protein SON	R.SMMSAYERS#MMSPMADRSMMSMGADRSMM*S#S#YSAADR.S	1	10.2	38.7	21.36	16.16	15.38	35.37	15.57	22.9	11.65	6.5	0.740746	20658	265651	YERSMMSPMADRS;ADRSMMSSYSAAD;RSMMSSYSAADRS
O70305	Atxn2	860	Ataxin-2	K.RGPEVTSQGVQTSS#PACK.Q	2	148.96	176.07	140.35	111.08	128.2	161.13	119.72	104.02	109.06	89.5	0.740747	20239	136485	QGVQTSSPACKQE
P97302	Bach1	448	Transcription regulator protein BACH1	R.ISES#PEPGQR.T	1	105.08	76.43	92.55	41.4	67.69	88.42	69.11	57.26	73.06	48.5	0.740992	12013	81374	GIRISESPEPGQR
Q3UZA1	Rcsd1	333	CapZ-interacting protein	K.S#PDANMPEEEGVVR.E	6	229.55	323.12	109.84	210.04	378.44	166.04	241.38	217.59	167.29	147.5	0.741003	226594	44114	DRLGQKSPDANMP
S4R1P5	Dst	2809	Dystonin	K.THSYS#PLETQHGAGVFQPESAGR.G	1	20.4	19.35	17.29	16.16	15.38	15.72	10.71	14.32	13.76	14.5	0.741132	13518	870533	DKTHSYSPLETQH
Q7TNC4	Luc7l2	383;384	Putative RNA-binding protein Luc7-like 2	R.SEDRRS#S#EEREAGEI.-	1	21.43	21.28	11.19	17.17	20.51	21.61	19.47	12.41	13.76	10.5	0.741161	192196	46583	RSEDRRSSEEREA;SEDRRSSEEREAG
P52479	Usp10	570	Ubiquitin carboxyl-terminal hydrolase 10	R.SDLIEDEELEDTGKGS#EDEWEQVGPK.N	4	110.19	81.26	91.53	58.57	78.97	68.77	57.43	56.31	93.18	63	0.741395	22224	87022	EDTGKGSEDEWEQ
O09044	Snap23	110	Synaptosomal-associated protein 23	K.ATWGDGGDNS#PSNVVSK.Q	13	630.51	499.19	594.95	288.8	485.1	519.73	303.68	293.94	567.52	296.5	0.741396	20619	23261	GDGGDNSPSNVVS
Q9CRB0	Snx24	116	Sorting nexin-24	K.AESCGS#FDETESEESSK.L	3	79.58	92.87	60	67.66	81.02	63.86	72.03	71.58	59.29	36	0.741432	69226	19653	KAESCGSFDETES
Q8BGU5	Ccny	103	Cyclin-Y	R.KYSSCST#IFLDDSTVSQPNLK.Y	7	287.71	172.2	217.64	137.33	142.56	187.65	131.4	131.7	263.64	152.5	0.741678	67974	39395	KYSSCSTIFLDDS
P06801	Me1	348	NADP-dependent malic enzyme	K.GRASLT#EEK.E	1	116.31	118.99	120.01	79.77	63.59	69.76	70.08	76.35	129.17	89.5	0.741851	17436	63954	KGRASLTEEKEVF
P26187	Mgmt	199	Methylated-DNA--protein-cysteine methyltransferase	K.SS#FESTSSEPSGR.N	6	375.45	340.53	353.92	238.31	299.47	305.55	287.13	216.64	236.11	188	0.742035	17314	22435	GTWLKSSFESTSS
P59729	Rin3	872	Ras and Rab interactor 3	R.SS#VQDFICVSYLKPEQQSR.T	2	109.17	80.3	63.05	53.52	76.92	65.83	75.92	66.8	100.59	60	0.742373	217835	107220	ARASRSSVQDFIC
O70318	Epb41l2	86	Band 4.1-like protein 2	R.S#YNLVVAK.D	12	3148.46	2214.44	1975.03	1167.32	2315.77	1537.57	2400.21	2815.34	2312.44	1404.5	0.742517	13822	109940	WLKKQRSYNLVVA
Q9JKF6	Pvrl1	421	Poliovirus receptor-related protein 1	K.AGIPQHHPPMAQNLQYPDDS#DDEK.K	1	20.4	18.38	13.22	17.17	16.41	11.79	17.52	14.32	13.76	11	0.742586	58235	57035	LQYPDDSDDEKKA
Q9ESK9	Rb1cc1	237	RB1-inducible coiled-coil protein 1	R.S#TELVLSPDM*PR.T	4	178.54	106.42	102.72	75.73	100.51	108.07	91.49	98.3	165.17	104.5	0.742639	12421	182350	KAEMKRSTELVLS
Q99K30	Eps8l2	573	Epidermal growth factor receptor kinase substrate 8-like protein 2	K.YWGPAS#PTHK.L	2	404.02	312.48	402.73	319.1	265.63	234.81	255.98	263.4	208.59	178.5	0.742756	98845	82229	KYWGPASPTHKLP	ERK
Q9CW46	Raver1	576	Ribonucleoprotein PTB-binding 1	R.LLS#PIASNR.L	1	163.24	160.59	24.41	123.2	218.45	36.35	209.26	152.7	87.88	110	0.742867	71766	79382	MKSRLLSPIASNR
Q6NVE8	Wdr44	50	WD repeat-containing protein 44	K.EAENTANQAGNES#PVQELR.Q	4	125.49	147.05	51.87	88.86	140.51	84.49	132.37	128.84	106.94	76	0.7429	72404	101555	NQAGNESPVQELR
Q8BTM8	Flna	2152;2158	Filamin-A	R.RAPS#VANIGS#HCDLSLK.I	1	107.13	83.2	83.39	54.53	71.79	72.7	51.59	57.26	114.35	60	0.742933	192176	281222	RRRRAPSVANIGS;SVANIGSHCDLSL
Q7TT18	Atf7ip	533	Activating transcription factor 7-interacting protein 1	K.EAFLVLS#DEEDLSCGK.D	4	137.73	146.08	102.72	96.94	126.15	103.16	118.74	93.53	129.17	73	0.742935	54343	138593	EAFLVLSDEEDLS
Q8K4Q0	Rptor	863	Regulatory-associated protein of mTOR	R.ILDTSSLTQSAPAS#PTNK.G	3	211.19	149.95	208.49	93.91	137.43	164.07	112.91	107.84	148.23	100.5	0.74305	NA	149471	TQSAPASPTNKGM	ERK
Q3TGW2	Eepd1	106;112;113	Endonuclease/exonuclease/phosphatase family domain-containing protein 1	K.GNS#AQHSPS#S#LRR.D	1	89.78	66.75	64.07	43.42	71.79	59.93	53.53	60.12	62.47	50	0.743196	67484	62953	VSSKGNSAQHSPS;SAQHSPSSLRRDL;AQHSPSSLRRDLL
Q64475	Hist1h2bb	39	Histone H2B type 1-B	K.ESYS#VYVYK.V	1	136.71	154.79	5.09	90.88	204.09	123.79	111.93	214.73	38.12	78	0.74325	319178	13952	SRKESYSVYVYKV
Q7TSG2	Ctdp1	730	RNA polymerase II subunit A C-terminal domain phosphatase	R.DNS#PAVFPDR.H	4	370.35	408.25	175.94	305.97	431.77	217.13	214.13	345.48	349.41	275	0.743267	67655	104554	RTHRDNSPAVFPD
P39447	Tjp1	131;132	Tight junction protein ZO-1	K.VQIPVSHPDPEPVSDNEDDS#Y#DEEVHDPR.A	1	8.16	15.48	13.22	11.11	8.2	7.86	6.81	6.68	7.41	9	0.743338	21872	194742	SDNEDDSYDEEVH;DNEDDSYDEEVHD
E9Q6J5	Bod1l	237;241;245	Protein Bod1l	R.KLSSQPS#T#DVST#DK.E	1	51.01	45.47	39.66	45.44	43.07	40.28	30.17	31.49	32.82	24	0.743496	665775	327453	TSRKLSSQPSTDV;LSSQPSTDVSTDK;PSTDVSTDKERGS
P27546	Map4	596	Microtubule-associated protein 4	K.GQSTVPPCT#ASPEPVK.A	1	16.32	18.38	14.24	9.09	11.28	14.74	17.52	14.32	9.53	12.5	0.74366	17758	117429	STVPPCTASPEPV
Q8C4V1	Arhgap24	384	Rho GTPase-activating protein 24	R.S#SVDNGSPTALSGSK.T	4	383.61	366.65	279.68	291.83	361.01	307.51	266.69	235.72	276.35	213	0.743672	231532	84100	PESPQRSSVDNGS
Q8VHR5	Gatad2b	487	Transcriptional repressor p66-beta	R.LQQQAALS#PTTAPAVSSVSK.Q	2	104.06	108.35	93.56	67.66	102.56	90.39	76.89	78.26	73.06	49.5	0.743703	229542	65411	QQQAALSPTTAPA
O89110	Casp8	213	Caspase-8	K.MAELCDS#PREQDSESR.T	2	111.21	95.78	118.99	64.63	73.84	80.56	73	54.4	87.88	62.5	0.743756	12370	55357	MAELCDSPREQDS
P42567	Eps15	781	Epidermal growth factor receptor substrate 15	K.VGTPT#RPCPPPPGK.R	1	144.87	159.63	121.02	100.98	133.33	115.93	124.58	110.7	116.47	83	0.743851	13858	98471	PKVGTPTRPCPPP
B1AZP2	Dlgap4	977	Disks large-associated protein 4	R.QNSATES#ADSIEIYVPEAQTR.L	1	15.3	9.67	9.15	8.08	10.26	2.95	16.55	13.36	8.47	5.5	0.744093	228836	108037	QNSATESADSIEI
P52293	Kpna2	61	Importin subunit alpha-1	R.NVSSFPDDAT#SPLQENR.N	1	20.4	15.48	9.15	12.12	12.31	12.77	18.49	18.13	15.88	8	0.744496	16647	57928	SFPDDATSPLQEN
Q9D684	Rin2	79	Ras and Rab interactor 2	R.DSGYDS#LSNR.L	1	88.76	52.24	41.7	39.38	75.89	48.14	53.53	51.53	67.76	42	0.744557	74030	101559	RDSGYDSLSNRLS
P35505	Fah	84	Fumarylacetoacetase	R.AS#LQNLLSASQAR.L	2	94.88	115.12	40.68	77.75	106.66	44.21	100.25	81.12	103.76	71	0.74456	14085	46176	WKEARASLQNLLS
Q8K3I9	Glcci1	139	Glucocorticoid-induced transcript 1 protein	R.SPGS#PVCR.V	3	349.94	408.25	323.41	270.63	232.81	258.39	276.42	300.62	377.99	218	0.744625	170772	57479	ERRSPGSPVCRVD	ERK
Q9Z1R2	Bag6	995	Large proline-rich protein BAG6	R.TS#PEPQRENAS#PAPGTTAEEAMSR.G	4	140.79	130.6	120.01	89.87	118.97	106.11	95.39	86.85	94.23	97	0.744712	224727	121037	PQRENASPAPGTT
Q9ERR1	Ndel1	198	Nuclear distribution protein nudE-like 1	K.SAPSS#PTLDCEK.M	1	125.49	140.28	83.39	98.96	128.2	120.84	102.2	90.66	98.47	69	0.744742	83431	38366	RKSAPSSPTLDCE	ERK
Q8K124	Plekho2	233	Pleckstrin homology domain-containing family O member 2	R.ALT#PDSASSGANPESQEDAETPAK.E	3	139.77	113.19	79.33	78.76	90.25	136.56	90.52	124.07	100.59	53.5	0.744762	102595	53872	AGERALTPDSASS
Q9CQV4	Fam134c	26	Protein FAM134C	R.AM*S#GSWERDQQVEAAQR.T	4	654.99	416.96	392.56	297.89	448.18	366.46	355.26	289.17	620.46	424.5	0.745016	67998	51638	RGRRAMSGSWERD
O89053	Coro1a	422	Coronin-1A	R.RATPEPS#GTPSSDTVSR.L	2	61.21	54.18	12.2	37.36	77.94	15.72	59.37	47.72	55.06	38.5	0.745017	12721	50989	RATPEPSGTPSSD
Q62167	Ddx3x	606	ATP-dependent RNA helicase DDX3X	R.QSS#GASSSSFSSSR.A	1	107.13	69.65	62.04	51.5	81.02	67.79	73.97	84.94	64.59	41	0.745064	13205	73101	RDYRQSSGASSSS
E9Q6R7	Utrn	1258	Protein Utrn	R.VRS#TEALPER.A	1	76.52	47.4	29.49	36.35	51.28	30.46	45.75	46.76	76.23	53	0.745077	22288	392706	LEERVRSTEALPE
P62908	Rps3	209	40S ribosomal protein S3	K.KPLPDHVS#IVEPKDEILPTTPISEQK.G	1	49.99	55.14	49.83	37.36	29.74	48.14	31.15	35.31	59.29	22.5	0.745078	27050	26674	PLPDHVSIVEPKD
Q8K3I9	Glcci1	293	Glucocorticoid-induced transcript 1 protein	R.VPCNVEGIS#PELEK.V	4	196.91	171.23	177.98	112.09	135.38	164.07	146	118.34	142.94	100.5	0.745165	170772	57479	CNVEGISPELEKV
Q5DTU0	Afap1l2	645	Actin filament-associated protein 1-like 2	R.ISFPANCPDTMASAPIAAS#PPVK.E	2	32.65	34.83	27.46	27.26	22.56	29.47	28.23	24.81	24.35	17	0.745184	226250	92175	SAPIAASPPVKEK
O70318	Epb41l2	492	Band 4.1-like protein 2	R.LVS#PEQPPK.T	2	427.48	259.27	264.42	218.12	212.3	297.69	243.33	264.36	344.11	203	0.745297	13822	109940	TFYRLVSPEQPPK
Q9WTX2	Prkra	18	Interferon-inducible double-stranded RNA-dependent protein kinase activator A	R.EDS#GTFSLGK.M	5	1546.68	1357.3	422.06	1280.42	1426.59	555.1	1403.53	1219.66	1452.69	898	0.745361	23992	34371	PLQREDSGTFSLG
Q8R5A3	Apbb1ip	537	Amyloid beta A4 precursor protein-binding family B member 1-interacting protein	R.SSDTCGS#PALPSK.V	6	897.81	621.09	691.57	358.48	472.79	611.1	719.28	592.65	556.93	526	0.745408	54519	74319	SSDTCGSPALPSK
Q8BYW1	Arhgap25	509	Rho GTPase-activating protein 25	R.TSTYDNVPTS#PQSQGNPAGALSPPASDSK.R	6	203.03	144.15	130.18	118.15	97.43	168	184.93	150.79	103.76	82	0.745463	232201	73383	YDNVPTSPQSQGN	ERK
Q8VHK1	Caskin2	396;406	Caskin-2	R.VGLSPDSPAGDRNS#VGS#EGSVGSIR.S	1	18.36	11.61	10.17	7.07	12.31	8.84	12.65	11.45	15.88	11	0.745495	140721	126779	VGLSPDSPAGDRN;DRNSVGSEGSVGS	ERK
P32020	Scp2	516	Non-specific lipid-transfer protein	K.MNPQS#AFFQGK.L	2	123.45	176.07	106.79	112.09	125.12	103.16	109.01	149.83	102.7	84.5	0.745526	20280	59126	GKMNPQSAFFQGK
Q9WV69	Dmtn	333	Dematin	R.M*DRGNS#LPCVLEQK.I	7	813.13	1099.96	752.59	665.46	827.65	762.4	746.54	704.31	725.28	521	0.745552	13829	45468	RMDRGNSLPCVLE
Q6A065	Cep170	358	Centrosomal protein of 170 kDa	K.S#DVPVYLK.R	7	1140.63	1409.54	859.37	685.65	1182.5	1084.65	979.16	1218.71	1053.51	543.5	0.745739	545389	175050	DSKSIKSDVPVYL
P62071	Rras2	186	Ras-related protein R-Ras2	K.FQEQECPPS#PEPTRK.E	16	1585.45	1078.68	1357.71	741.19	914.82	1255.6	794.23	730.08	1341.51	814	0.745941	66922	23400	EQECPPSPEPTRK	ERK	P[S/T]P
Q9ERU9	Ranbp2	2134	E3 SUMO-protein ligase RanBP2	K.LNQSGASVGTDEES#DVTQEEER.D	1	13.26	15.48	12.2	9.09	14.36	8.84	9.73	11.45	10.59	9.5	0.745999	19386	341121	VGTDEESDVTQEE
Q9WVC3	Cav2	20;23	Caveolin-2	K.ADVQLFMADDAYS#HHS#GVDYADPEK.Y	27	813.13	498.22	894.97	295.87	298.45	714.26	373.75	220.46	691.4	424.5	0.746113	12390	18227	MADDAYSHHSGVD;DAYSHHSGVDYAD
Q9WV91	Ptgfrn	875	Prostaglandin F2 receptor negative regulator	R.LMS#MEM*D.-	2	153.04	85.13	126.11	56.55	89.23	97.27	75.92	78.26	116.47	71	0.746116	19221	98722	ERRRLMSMEMDxx
Q8BGR5	Fam53b	170	Protein FAM53B	R.SSSFS#LPAR.A	1	199.97	182.84	206.45	104.01	116.92	149.34	142.1	128.84	177.88	117	0.746153	77938	45939	QRSSSFSLPARAN
Q64337	Sqstm1	308	Sequestosome-1	K.SNTQPSSCSSEVSKPDGAGEGPAQS#LTEQMK.K	2	27.55	38.7	35.6	23.23	29.74	29.47	18.49	21.95	23.29	16	0.746302	18412	48163	GEGPAQSLTEQMK
Q64012	Raly	270;274	RNA-binding protein Raly	R.LPAPQEDTAS#EAGT#PQGEVQTR.D	3	94.88	129.64	51.87	79.77	112.81	59.93	88.57	109.75	109.06	58.5	0.746325	19383	33188	PQEDTASEAGTPQ;TASEAGTPQGEVQ
Q8VEK3	Hnrnpu	247	Heterogeneous nuclear ribonucleoprotein U	K.S#PQPPVEEEDEHFDDTVVCLDTYNCDLHFK.I	2	78.56	38.7	68.14	38.37	27.69	32.42	37.96	41.99	73.06	30.5	0.746482	51810	87918	KYSRAKSPQPPVE
Q8BGT6	Micall1	647	MICAL-like protein 1	R.KPS#PSAS#PTVRK.A	2	380.55	433.41	94.58	383.72	415.36	153.27	406.85	395.1	295.41	286.5	0.746594	27008	94079	PFNRKPSPSASPT		P[S/T]P
Q5DTX6	Jcad	980	Junctional protein associated with coronary artery disease	K.AAPLYCLSEPRGS#QELTK.F	4	446.87	370.52	477.99	236.29	269.73	349.76	328.01	229.04	304.94	245.5	0.746663	240185	144798	LSEPRGSQELTKF
Q9CZX9	Emc4	36	ER membrane protein complex subunit 4	R.SDRGS#GQGDSLYPVGYLDK.Q	2	74.48	71.59	54.92	43.42	61.54	51.09	55.48	56.31	63.53	50	0.746714	68032	20117	GRSDRGSGQGDSL
P59017	Bcl2l13	302	Bcl-2-like protein 13	K.SENNSSNS#DIVHVEK.E	4	343.82	456.62	359	245.38	365.11	308.5	301.73	264.36	328.23	218.5	0.746717	94044	46719	ENNSSNSDIVHVE
F8VQK5	Sash1	534	SAM and SH3 domain-containing protein 1	R.ESVKS#EDGDDEEPPYR.G	1	87.74	102.55	42.71	85.83	96.41	49.12	81.76	91.62	62.47	58.5	0.746781	70097	135621	NRESVKSEDGDDE
P97820	Map4k4	618;621	Mitogen-activated protein kinase kinase kinase kinase 4	R.TT#SRS#PVLSR.R	1	179.56	167.36	75.26	117.14	166.14	108.07	158.65	164.15	136.59	110.5	0.74693	26921	140602	RVPVRTTSRSPVL;VRTTSRSPVLSRR
F8VQJ3	Lamc1	1603	Laminin subunit gamma-1	K.TLPTGCFNTPS#IEKP.-	3	292.81	137.37	306.12	92.9	110.76	185.69	109.99	103.07	256.23	120.5	0.746932	226519	177187	GCFNTPSIEKPxx
Q7TMA2	Znf503	235;241	Zinc finger protein 503	R.TGSPSS#SASACS#PGGMLPSAGGGPEGK.D	1	14.28	13.54	15.26	10.1	13.33	10.81	9.73	9.54	6.35	8	0.746945	218820	63036	RTGSPSSSASACS;SSASACSPGGMLP
Q80X50	Ubap2l	497	Ubiquitin-associated protein 2-like	K.STSAPQMS#PGSSDNQSSS#PQPAQQK.L	8	165.28	216.7	149.5	143.39	163.07	190.6	148.92	142.2	101.65	102	0.746983	74383	116799	SDNQSSSPQPAQQ
Q80WG5	Lrrc8a	217	Leucine-rich repeat-containing protein 8A	K.S#RIEQGIVDR.S	1	87.74	53.21	58.99	39.38	50.25	65.83	39.91	37.22	83.65	46	0.747127	241296	94120	MLQRTKSRIEQGI
Q9JLM8	Dclk1	305;307	Serine/threonine-protein kinase DCLK1	R.S#KS#PASTSSVNGTPGSQLSTPR.S	1	44.89	39.66	28.48	30.29	38.97	44.21	31.15	25.77	32.82	21	0.747161	13175	84153	PGPSRRSKSPAST;PSRRSKSPASTSS
Q8CI51	Pdlim5	325	PDZ and LIM domain protein 5	K.ANSTQEPSQQPASSGASPLS#ASEGPESPGSSRPSVAGLR.S	3	52.03	41.6	44.75	25.24	36.92	56	31.15	28.63	29.65	27.5	0.747196	56376	63299	SGASPLSASEGPE
P97412	Lyst	2203	Lysosomal-trafficking regulator	K.DVGTEPRS#DDDSPGDESYPR.R	2	83.66	55.14	44.75	37.36	57.43	41.26	50.61	58.22	67.76	57.5	0.74728	17101	425287	VGTEPRSDDDSPG
P32261	Serpinc1	69	Antithrombin-III	K.ATEEDGS#EQKVPEATNR.R	1	73.46	36.76	29.49	26.25	65.64	33.4	47.69	41.04	54	32	0.747392	11905	52004	ATEEDGSEQKVPE
Q9CPX4	Ftl1	86	Ferritin	R.ALFQDVQKPS#QDEWGK.T	3	213.23	226.38	152.55	101.99	239.99	120.84	156.7	209	211.76	121.5	0.747441	14325	20772	QDVQKPSQDEWGK
Q91W39	Ncoa5	29	Nuclear receptor coactivator 5	R.DRS#PIRGS#PR.R	1	343.82	383.1	299	287.79	273.83	412.64	233.6	220.46	300.7	145.5	0.74751	228869	65319	DTRRDRSPIRGSP
Q6WVG3	Kctd12	202	BTB/POZ domain-containing protein KCTD12	R.SPSGGAAGPLLT#PSQS#LDGSRR.S	1	40.81	45.47	36.61	25.24	42.05	33.4	33.09	26.72	33.88	27	0.747537	239217	35892	LLTPSQSLDGSRR
P50580	Pa2g4	383	Proliferation-associated protein 2G4	K.TVENATS#GETLEENGAGD.-	1	30.61	37.73	28.48	35.34	27.69	30.46	20.44	25.77	21.18	15	0.747586	18813	43699	TVENATSGETLEE
Q9CZU6	Cs	225	Citrate synthase, mitochondrial	R.EGS#SIGAIDSR.L	1	96.92	86.1	56.95	54.53	74.87	56.98	69.11	86.85	99.53	48.5	0.747623	12974	51737	NLYREGSSIGAID
Q99LJ0	Cttnbp2nl	490	CTTNBP2 N-terminal-like protein	K.FQSQADQDQQASGLQS#PPSRDLSPT#LLDNSAAK.Q	3	212.21	228.31	61.02	182.77	246.14	103.16	258.9	199.46	124.94	141	0.747633	80281	69841	SRDLSPTLLDNSA
Q9JK42	Pdk2	395	[Pyruvate dehydrogenase (acetyl-transferring)] kinase isozyme 2, mitochondrial	R.HYQTIQEAGDWCVPS#TEPK.N	1	36.73	31.93	32.54	26.25	18.46	29.47	22.39	23.86	33.88	18.5	0.747706	18604	46041	GDWCVPSTEPKNT
O35226-2	Psmd4	253	Isoform Rpn10B of 26S proteasome non-ATPase regulatory subunit 4	R.AAAASAAEAGIAT#PGT#EGERDSDDALLK.M	1	10.2	16.45	10.17	17.17	10.26	10.81	10.71	6.68	7.41	6.5	0.747749	NA	NA	GIATPGTEGERDS
Q8K327	Champ1	617	Chromosome alignment-maintaining phosphoprotein 1	K.DSQENS#DAELSSSEYIR.A	2	38.77	30.96	24.41	24.24	31.79	33.4	17.52	22.9	32.82	21.5	0.747813	101994	87561	KDSQENSDAELSS
P40645	Sox6	411	Transcription factor SOX-6	K.RGTS#PVTQVK.D	2	230.57	267.98	223.74	199.94	183.58	219.09	187.85	133.61	190.59	153	0.747869	20679	91803	NEKRGTSPVTQVK
Q8CH25-2	Sltm	534	Isoform 2 of SAFB-like transcription modulator	K.S#PGHMVILNQTK.G	10	1337.53	1283.77	427.14	1512.67	823.55	1424.59	847.76	989.66	1085.28	731.5	0.747926	NA	NA	KRISSKSPGHMVI
Q80TM9	Nisch	545	Nischarin	R.ACSDS#LESIPAGQVASDDLR.D	1	20.4	14.51	13.22	11.11	11.28	14.74	14.6	10.5	18	11	0.747995	64652	175012	ARACSDSLESIPA
P34152	Ptk2	948	Focal adhesion kinase 1	K.LQPQEIS#PPPTANLDR.S	1	28.57	25.15	25.43	31.3	29.74	31.44	14.6	14.32	7.41	6.5	0.748045	14083	123537	LQPQEISPPPTAN
Q9CZ52	Antxr1	360	Anthrax toxin receptor 1	K.EVPPPPVEES#EEEDDDGLPKK.K	1	22.45	12.58	14.24	11.11	16.41	14.74	8.76	10.5	19.06	10	0.748073	69538	62308	PPPVEESEEEDDD
P28867	Prkcd	662	Protein kinase C delta type	K.NLIDSM*DQEAFHGFS#FVNPK.F	3	92.84	100.61	90.51	48.47	70.77	106.11	42.83	52.49	122.82	45	0.748255	18753	77547	EAFHGFSFVNPKF
Q8K3I9	Glcci1	162	Glucocorticoid-induced transcript 1 protein	R.TS#SLDTITGPYLTGQWPR.D	2	34.69	32.89	22.37	24.24	25.64	22.6	28.23	30.54	29.65	19	0.748261	170772	57479	STIRRTSSLDTIT
Q8K482	Emilin2	633	EMILIN-2	R.T#GDSM*EASGFTK.T	3	535.63	319.25	277.64	226.19	374.34	317.34	314.38	334.98	455.29	259.5	0.748544	246707	117310	GVSDSRTGDSMEA
Q02013	Aqp1	262	Aquaporin-1	K.VWTSGQVEEYDLDADDINS#RVEM*KPK.-	5	115.29	85.13	130.18	45.44	62.56	86.46	56.45	52.49	109.06	57.5	0.748603	11826	28793	DADDINSRVEMKP
Q923F1	Clns1a	100	Chloride channel, nucleotide-sensitive, 1A	K.EPLS#DEDEEDNDDVEPISEFR.F	4	49.99	81.26	40.68	43.42	78.97	51.09	42.83	55.35	48.71	32	0.748667	12729	26523	ESKEPLSDEDEED
E9Q6P5	Ttc7b	629;630	Protein Ttc7b	K.SCYNLTNPSDSGRGS#S#LLDR.T	3	102.02	70.62	98.65	43.42	54.36	87.44	44.77	33.4	92.12	63	0.748899	104718	94203	SDSGRGSSLLDRT;DSGRGSSLLDRTI
P58058	Nadk	50	NAD kinase	R.SLSAS#PALGSTK.E	2	245.88	226.38	134.24	122.19	224.6	128.7	199.53	226.18	230.82	148.5	0.748931	192185	48597	SRSLSASPALGST
Q78PY7	Snd1	150	Staphylococcal nuclease domain-containing protein 1	R.ANNPEQNRLS#ECEEQAK.A	1	80.6	51.27	62.04	40.39	47.18	57.97	38.93	37.22	69.88	41.5	0.749052	56463	102088	PEQNRLSECEEQA
Q6PHU5	Sort1	819	Sortilin	K.SGYHDDS#DEDLLE.-	1	35.71	28.06	31.53	21.21	22.56	35.37	13.63	22.9	25.41	18.5	0.749216	20661	91200	SGYHDDSDEDLLE
O35615	Zfpm1	925;927	Zinc finger protein ZFPM1	R.APRS#PS#PAPENTPSDPADQGAR.T	1	23.47	22.25	19.32	17.17	17.43	14.74	11.68	21	21.18	14.5	0.749234	22761	105984	DGRAPRSPSPAPE;RAPRSPSPAPENT	ERK	P[S/T]P
Q9D1F4	Akt1s1	204;212	Proline-rich AKT1 substrate 1	K.RTEARSS#DEENGPPS#SPDLDR.I	3	75.5	92.87	38.65	76.74	90.25	56.98	75.92	59.17	52.94	54	0.749317	67605	27483	RTEARSSDEENGP;EENGPPSSPDLDR
Q3UHC7	Dab2ip	730	Disabled homolog 2-interacting protein	R.SSSYS#EANEPDLQMANGSK.S	3	67.34	49.34	80.34	36.35	41.02	44.21	46.72	30.54	37.06	33.5	0.749357	69601	131726	ARSSSYSEANEPD
P59672	Anks1a	644	Ankyrin repeat and SAM domain-containing protein 1A	R.SLSKSDS#DLLTCSPTEDATMGSR.S	7	341.78	346.34	249.17	226.19	295.37	285.9	277.4	230	298.58	200	0.749364	224650	125242	SLSKSDSDLLTCS
Q9R1Z8	Sorbs3	459	Vinexin	K.FDFQAQS#PK.E	2	335.66	344.4	279.68	281.73	253.32	312.43	260.85	272.94	219.17	158.5	0.749427	20410	82349	FDFQAQSPKELSL
Q61097	Ksr1	392	Kinase suppressor of Ras 1	R.TES#VPSDINNPVDR.A	2	71.42	48.37	67.12	33.32	36.92	48.14	26.28	36.27	73.06	38	0.749457	16706	96755	RLRRTESVPSDIN
Q0VBL3	Rbm15	108	Protein Rbm15	R.GGS#REYETGGGSSSSR.L	1	110.19	106.42	70.17	76.74	93.33	66.81	98.31	102.12	82.59	59.5	0.7497	229700	105722	SSSRGGSREYETG
F8VPQ2	Arid4a	1115	Protein Arid4a	K.NGAGQSSDS#EDLPAMDSSSNCTPVK.R	2	32.65	36.76	27.46	21.21	32.82	37.33	23.36	19.09	25.41	21.5	0.74982	238247	142055	AGQSSDSEDLPAM
Q99NH0	Ankrd17	2055	Ankyrin repeat domain-containing protein 17	R.NS#PLDCGSASPNK.G	1	99.98	127.7	60	101.99	115.89	76.63	87.6	89.71	74.12	77	0.74989	81702	274213	GGVSRNSPLDCGS
P58058	Nadk	44	NAD kinase	K.S#RSLSASPALGSTK.E	2	389.73	357.95	363.07	206	256.4	313.41	263.77	312.07	342	186	0.749893	192185	48597	IRGRAKSRSLSAS
Q3UMU9	Hdgfrp2	661	Hepatoma-derived growth factor-related protein 2	R.TRLAS#ES#ANDDNEDS.-	5	179.56	266.04	249.17	158.54	103.58	306.53	153.78	113.57	144	107.5	0.749927	15193	74291	TRLASESANDDNE
Q9Z0F7	Sncg	54	Gamma-synuclein	K.ENVVQSVTS#VAEK.T	4	397.89	482.75	351.88	269.62	384.59	424.43	377.65	336.89	259.41	237.5	0.750014	20618	13160	VVQSVTSVAEKTK
A2A5R2	Arfgef2	1535	Brefeldin A-inhibited guanine nucleotide-exchange protein 2	R.GQSQLS#NPTDDSWK.G	2	210.17	121.9	195.27	81.79	104.61	199.44	83.71	81.12	152.47	98	0.750151	99371	202240	RGQSQLSNPTDDS
Q8CBY1	Samd4a	644	Protein Smaug homolog 1	R.QNLWFANPGGSNS#MPSR.T	2	32.65	34.83	22.37	28.27	26.67	29.47	25.31	27.68	22.23	20.5	0.750222	74480	78359	NPGGSNSMPSRTH
Q8VC70	Rbms2	33	RNA-binding motif, single-stranded-interacting protein 2	K.LYVAQQMAPPS#PR.N	2	112.23	113.19	116.96	76.74	78.97	93.34	103.17	76.35	62.47	68.5	0.750266	56516	40724	QQMAPPSPRNSTP	ERK	P[S/T]P
Q8BWG8	Arrb1	412	Beta-arrestin-1	K.DEEDDGTGS#PHLNNR.-	5	481.55	432.44	431.21	286.78	350.75	384.15	328.01	290.12	405.52	266.5	0.750293	109689	46973	EDDGTGSPHLNNR
F8VQK5	Sash1	1014	SAM and SH3 domain-containing protein 1	K.ASPASPVS#PSDCPSPR.E	3	151	134.47	77.29	107.04	111.79	90.39	129.45	115.48	124.94	100.5	0.750412	70097	135621	SPASPVSPSDCPS	ERK
P26645	Marcks	140;143	Myristoylated alanine-rich C-kinase substrate	K.AEDGAAPSPS#SET#PKK.K	1	119.37	123.83	65.09	76.74	137.43	96.28	116.8	125.02	61.41	51.5	0.750689	17118	29661	GAAPSPSSETPKK;PSPSSETPKKKKK		P[S/T]P
Q8C838	Tusc5	85;91	Tumor suppressor candidate 5 homolog	R.RASS#VITTSY#AQDQEAPK.D	1	17.34	27.09	15.26	10.1	20.51	13.75	11.68	19.09	27.53	15.5	0.750731	237858	18719	SSRRASSVITTSY;SVITTSYAQDQEA
Q09014	Ncf1	321	Neutrophil cytosol factor 1	K.RLS#QDTYR.R	1	149.98	173.17	49.83	119.16	140.51	102.18	147.94	169.87	162	79	0.750805	17969	44667	RSRKRLSQDTYRR
Q3U0V1	Khsrp	101	Far upstream element-binding protein 2	K.IGGDAATTVNNNT#PDFGFGGQK.R	1	11.22	13.54	14.24	8.08	12.31	7.86	9.73	6.68	8.47	7	0.750909	16549	76775	TTVNNNTPDFGFG
A2AIX1	Sec16a	1027	Protein Sec16a	R.M*Y#SPSPSDGPASQQPLPNHPR.Q	3	45.91	37.73	44.75	24.24	41.02	30.46	30.17	18.13	36	26.5	0.751046	227648	256473	ENPVRMYSPSPSD
P16546	Sptan1	1550	Spectrin alpha chain, non-erythrocytic 1	K.LGES#QTLQQFSR.D	4	357.08	303.77	243.06	196.91	274.86	231.86	224.84	249.09	347.29	217.5	0.751082	NA	284597	RSKLGESQTLQQF
Q3U0J8	Tbc1d2b	468	TBC1 domain family member 2B	K.LSACEGSVSS#PTLGPSSPLAIPASK.D	1	36.73	30.96	39.66	16.16	27.69	27.51	35.04	18.13	21.18	18	0.751108	67016	109950	CEGSVSSPTLGPS
Q9JHU2	Palmd	278	Palmdelphin	R.VIS#PGPNFQER.I	4	328.52	354.08	321.37	215.09	256.4	316.36	337.74	259.58	170.47	174	0.751176	114301	62700	QRERVISPGPNFQ
B2RXC2	Itpkb	181	Inositol 1,4,5-trisphosphate 3-kinase B	R.ARS#PS#PCPFR.S	2	426.46	453.72	167.81	285.77	406.13	292.78	427.29	417.05	344.11	304	0.75125	320404	102673	GRARSPSPCPFRS		P[S/T]P
Q8K371	Amotl2	752	Angiomotin-like protein 2	R.TPS#LDSIAATR.V	2	222.41	284.42	262.39	185.8	216.4	224.99	194.66	150.79	144	144	0.751253	56332	85278	SSQRTPSLDSIAA
E9Q6J5	Bod1l	1676	Protein Bod1l	R.AGS#LSSEDVDGSQENR.I	2	52.03	76.43	47.8	55.54	62.56	50.11	39.91	49.63	47.65	33	0.751596	665775	327453	TEIRAGSLSSEDV
E9Q8B5	Gm4788	843	Protein Gm4788	K.NIYSHS#GEDIEFECK.Y	1	64.28	35.79	51.87	19.19	24.61	34.39	28.23	25.77	78.35	38.5	0.751749	214403	99438	KNIYSHSGEDIEF
P51125	Cast	165	Calpastatin	R.S#NEQMVSEKPSESK.T	4	394.83	417.93	303.07	287.79	319.98	376.29	359.15	273.9	262.58	262	0.751993	12380	84922	EKALSRSNEQMVS
Q8BL80	Arhgap22	387	Rho GTPase-activating protein 22	R.GEPGS#PGLPTHR.T	3	409.12	444.05	198.32	322.12	317.93	249.55	470.11	396.06	330.35	282	0.752031	239027	77786	HRGEPGSPGLPTH	ERK
P70257	Nfix	301	Nuclear factor 1 X-type	R.S#PAAGSSQSSGWPNDVDAGPASLK.K	2	64.28	42.57	36.61	35.34	41.02	36.35	39.91	43.9	50.82	37.5	0.752106	18032	53394	YPGTGRSPAAGSS
Q8BTI8	Srrm2	1880	Serine/arginine repetitive matrix protein 2	R.S#RT#PPVTR.R	2	59.17	87.07	46.78	55.54	68.71	50.11	42.83	73.49	72	30.5	0.75212	75956	294840	RRSRSRTPPVTRR
Q06649	Sh3bp2	442	SH3 domain-binding protein 2	R.QPSQADTGEEDS#DEDYEK.V	6	194.87	227.35	159.67	160.56	196.91	210.25	131.4	156.51	153.53	101.5	0.752173	NA	62208	DTGEEDSDEDYEK
P62960	Ybx1	163;165	Nuclease-sensitive element-binding protein 1	R.NYQQNYQNS#ES#GEK.N	1	59.17	83.2	20.34	55.54	70.77	69.76	69.11	67.76	38.12	37	0.752265	22608	35730	QQNYQNSESGEKN;NYQNSESGEKNEG
Q61391	Mme	6	Neprilysin	R.SES#QMDITDINAPKPK.K	1	106.1	65.78	60	51.5	66.66	47.16	55.48	45.81	118.59	72	0.752269	17380	85702	xMGRSESQMDITD
P58871	Tnks1bp1	1657	182 kDa tankyrase-1-binding protein	R.S#AEEGEVTESK.S	6	812.11	936.47	681.4	673.53	705.6	744.72	675.48	727.22	617.29	438.5	0.752574	228140	181825	LRSRNRSAEEGEV
Q9DBX1	Rgcc	97	Regulator of cell cycle RGCC	K.LNS#PTNSSPALLPSAVTPR.K	2	34.69	55.14	32.54	30.29	45.13	46.18	34.07	27.68	30.71	24	0.753089	66214	14717	SDEKLNSPTNSSP
E9Q1P8	Irf2bp2	440;443	Interferon regulatory factor 2-binding protein 2	R.NSSS#PPS#PSSMNQR.R	1	37.75	39.66	30.51	30.29	32.82	33.4	27.25	39.13	23.29	16.5	0.7531	270110	59292	TRRNSSSPPSPSS;NSSSPPSPSSMNQ	ERK	P[S/T]P
E9Q309	Cep350	2419	Protein Cep350	R.ATGS#GSDEEISECLGEK.S	1	12.24	13.54	7.12	9.09	16.41	8.84	9.73	10.5	8.47	7.5	0.753103	74081	346456	RSRATGSGSDEEI
P68369	Tuba1a	41	Tubulin alpha-1A chain	K.T#IGGGDDSFNTFFSETGAGK.H	2	34.69	25.15	23.39	25.24	19.49	23.58	14.6	25.77	30.71	17.5	0.753175	22142	50136	QMPSDKTIGGGDD
Q61315	Apc	2713	Adenomatous polyposis coli protein	K.QSVGSGS#PVQTVGLETR.L	1	23.47	32.89	22.37	21.21	28.72	19.65	24.33	19.09	16.94	17.5	0.753238	NA	311089	QSVGSGSPVQTVG
O70318	Epb41l2	38	Band 4.1-like protein 2	K.EVENEQTPVS#EPEEEK.G	9	639.69	645.27	592.92	405.94	523.05	563.94	536.3	438.05	458.46	353	0.753265	13822	109940	NEQTPVSEPEEEK
Q8CIB5	Fermt2	666	Fermitin family homolog 2	K.DQNES#LDEEMFYK.L	3	120.39	78.36	124.07	48.47	56.41	106.11	50.61	40.08	101.65	71.5	0.753333	218952	77800	AKDQNESLDEEMF
P16546	Sptan1	1217	Spectrin alpha chain, non-erythrocytic 1	R.WRS#LQQLAEER.S	15	1576.27	1434.69	1293.63	836.11	1196.86	992.3	1095.96	1096.55	1559.62	1002	0.753334	NA	284597	LNERWRSLQQLAE
Q8C0N2	Agpat9	77	Glycerol-3-phosphate acyltransferase 3	K.NSASVGIIQRDES#PMEK.G	2	323.42	231.21	539.01	109.06	137.43	293.76	102.2	116.43	242.47	131	0.753367	231510	49000	IIQRDESPMEKGL
Q8VDJ3	Hdlbp	31	Vigilin	K.VATLNS#EEENDPPTYK.D	9	703.97	629.79	600.03	442.29	522.02	543.31	506.13	481.95	567.52	356	0.753368	110611	141743	KVATLNSEEENDP
Q8VBT6	Apobr	398	Apolipoprotein B receptor	K.RNS#WATEPTLVLDTEAK.D	5	195.89	273.78	115.94	160.56	183.58	226.95	220.94	261.49	153.53	92.5	0.753449	171504	102705	SREKRNSWATEPT
O08547	Sec22b	137	Vesicle-trafficking protein SEC22b	R.NLGS#INTELQDVQR.I	5	387.69	316.35	450.53	172.68	259.47	285.9	232.62	219.5	263.64	237.5	0.753452	20333	24741	ARRNLGSINTELQ
Q3UZ39	Lrrfip1	346	Leucine-rich repeat flightless-interacting protein 1	R.AS#NSPEQSSCLEGLDSEVPGPTEDLK.T	3	35.71	52.24	42.71	30.29	44.1	36.35	26.28	28.63	31.76	25	0.75361	16978	79249	KSDSRASNSPEQS
P23708	Nfya	325	Nuclear transcription factor Y subunit alpha	K.EKDS#PHM*QDPNQADEEAMTQIIR.V	5	106.1	114.16	56.95	82.8	104.61	112.98	87.6	93.53	68.82	57	0.753984	18044	36779	SPKEKDSPHMQDP
B0V2M3	Zfp318	167	Zinc finger protein 318	R.S#PGLCSDSSLEESLR.I	1	31.63	25.15	18.31	21.21	26.67	18.67	22.39	25.77	22.23	16	0.754007	57908	246324	GGSRRRSPGLCSD
Q91WL6	Snx11	194	Sorting nexin-11	R.SSPS#PPLSEEK.E	2	206.09	215.74	183.06	143.39	183.58	182.74	145.02	144.11	177.88	112.5	0.754024	74479	30431	GRRSSPSPPLSEE		P[S/T]P
E9Q616	Ahnak	4628	Protein Ahnak	K.IS#MPDVDLELK.G	1	25.51	34.83	26.44	19.19	29.74	27.51	29.2	18.13	14.82	17	0.754185	66395	604253	IKAPKISMPDVDL
O09172	Gclm	59	Glutamate--cysteine ligase regulatory subunit	K.TLNEWSSQIS#PDLVR.E	3	102.02	101.58	37.63	78.76	113.84	40.28	86.63	80.17	115.41	61.5	0.754199	14630	30535	EWSSQISPDLVRE
Q9CSB4	Pard3b	1182	Partitioning defective 3 homolog B	R.GSS#PDQYPYR.N	2	111.21	103.51	66.11	73.72	89.23	87.44	88.57	85.89	86.82	70	0.754215	72823	132780	AGPRGSSPDQYPY
Q9Z2F7	Bnip3l	117;119	BCL2/adenovirus E1B 19 kDa protein-interacting protein 3-like	R.DHSS#QS#EEEVVEGEK.E	1	69.38	88.04	38.65	94.92	83.07	55.02	29.2	77.3	49.76	47	0.754224	12177	23766	TSRDHSSQSEEEV;RDHSSQSEEEVVE
P42567	Eps15	816	Epidermal growth factor receptor substrate 15	K.LNDPFQPFPGNDS#PK.E	15	1006.98	1065.14	876.66	695.75	983.54	888.16	879.88	773.98	669.17	484.5	0.754257	13858	98471	PFPGNDSPKEKDP
Q76N33	Stambpl1	242	AMSH-like protease	K.SDGSNFANYS#PPVNR.A	5	240.78	236.05	245.1	156.52	166.14	223.02	153.78	147.92	205.41	141	0.754404	76630	49640	SNFANYSPPVNRA
E9QN52	Lrrfip2	111	Leucine-rich repeat flightless-interacting protein 2	R.RGS#GDTSSLIDPDTSLSELR.E	5	115.29	128.67	13.22	108.05	129.22	47.16	168.38	111.66	76.23	82.5	0.754652	71268	47134	NSSRRGSGDTSSL
A2ALU4	Shroom2	1164	Protein Shroom2	R.DSCS#SPPSLNYGK.A	4	394.83	308.61	170.86	331.21	313.83	226.95	315.36	251.95	277.41	236.5	0.754887	110380	164703	PVRDSCSSPPSLN
Q9ET54	Palld	1141;1146	Palladin	R.S#RSRDS#GDENEPIQER.F	1	72.44	54.18	63.05	52.51	32.82	67.79	35.04	32.45	58.23	40.5	0.754995	72333	152131	HARRPRSRSRDSG;RSRSRDSGDENEP
Q9R0X4	Acot9	273	Acyl-coenzyme A thioesterase 9, mitochondrial	K.T#ISFQSR.I	2	310.15	366.65	252.22	283.75	239.99	234.81	200.5	255.77	394.94	182	0.755016	56360	50560	TTLDPKTISFQSR
Q148V7	Kiaa1468	422	LisH domain and HEAT repeat-containing protein KIAA1468	K.DSEDNRQS#PAVNSSDQEK.T	1	91.82	50.31	75.26	37.36	56.41	73.69	38.93	41.99	59.29	46.5	0.755347	227446	134587	SEDNRQSPAVNSS
Q61233	Lcp1	7	Plastin-2	R.GSVS#DEEMMELR.E	5	334.64	284.42	234.93	201.96	246.14	266.25	239.44	281.53	238.23	162.5	0.755573	18826	70149	MARGSVSDEEMME
Q6NZC7	Sec23ip	748	SEC23-interacting protein	R.KLS#VGAYVSSVR.V	5	1329.37	1128.99	341.71	1000.71	1214.29	453.9	1094.98	1248.29	1269.51	806.5	0.755574	NA	110780	ESKRKLSVGAYVS
Q7JJ13	Brd2	297	Bromodomain-containing protein 2	K.ADTTTPTPTAILAPGS#PAS#PPGSLEPK.A	1	16.32	11.61	8.14	9.09	11.28	12.77	14.6	11.45	10.59	6.5	0.755639	14312	88067	AILAPGSPASPPG	ERK
Q9JLM8	Dclk1	305	Serine/threonine-protein kinase DCLK1	R.S#KS#PASTSSVNGTPGSQLSTPR.S	1	61.21	55.14	54.92	36.35	49.23	59.93	44.77	34.36	40.23	32	0.755887	13175	84153	PGPSRRSKSPAST
Q9D6K7	Ttc33	252	Tetratricopeptide repeat protein 33	K.EEGSST#PDGSVFIK.A	2	72.44	96.74	69.16	77.75	73.84	65.83	71.05	60.12	59.29	34.5	0.755911	67515	29371	KEEGSSTPDGSVF
Q8BYC6	Taok3	324	Serine/threonine-protein kinase TAO3	R.NGPLNES#QEEEEDGEQGSNLNR.E	2	33.67	28.06	19.32	22.22	25.64	23.58	21.41	32.45	27.53	14.5	0.755913	330177	105336	NGPLNESQEEEED
Q8K4G5	Ablim1	496;499	Actin-binding LIM protein 1	R.ST#SQGS#INSPVYSR.H	3	159.16	118.99	182.04	67.66	92.3	128.7	94.41	85.89	109.06	81	0.755941	226251	96805	MIHRSTSQGSINS;RSTSQGSINSPVY
P11499	Hsp90ab1	261	Heat shock protein HSP 90-beta	K.IEDVGS#DEEDDS#GK.D	4	138.75	109.32	98.65	90.88	115.89	71.72	81.76	95.44	123.88	72	0.756057	15516	83281	SDEEDDSGKDKKK
B1APX2	5031439G07Rik	367	Protein 5031439G07Rik	K.SHS#ANDSEEFFREDDSGADLHNATNLR.S	1	19.38	12.58	13.22	15.15	13.33	8.84	7.79	18.13	12.71	7.5	0.75618	223739	50236	EMKKSHSANDSEE
Q6PDN3	Mylk	1782	Myosin light chain kinase, smooth muscle	R.LSS#MAMISGLSGR.K	1	97.94	27.09	56.95	44.43	70.77	27.51	41.85	52.49	48.71	35.5	0.756239	NA	212925	AIGRLSSMAMISG
E9Q6J5	Bod1l	2689	Protein Bod1l	K.GSTEALSGCS#VEADPEEVEEEEK.Q	1	23.47	29.02	20.34	19.19	21.54	30.46	13.63	21	20.12	12.5	0.756239	665775	327453	EALSGCSVEADPE
Q6ZQ18	Efr3b	216	Protein EFR3 homolog B	R.SPS#PLQAPEK.E	5	680.5	277.65	263.4	289.81	294.34	359.59	347.47	403.69	596.11	344	0.756252	668212	92406	AESRSPSPLQAPE		P[S/T]P
Q8VDM1	Zgpat	278	Zinc finger CCCH-type with G patch domain-containing protein	R.TEATESSDS#DTGDASDSSYAR.V	1	19.38	19.35	9.15	16.16	17.43	13.75	15.57	16.22	15.88	13	0.756261	229007	56411	ATESSDSDTGDAS
Q5NCQ5	Dph1	418	Diphthamide biosynthesis protein 1	R.GGS#PAPACESCNCADQK.A	2	89.78	76.43	78.31	63.62	55.38	78.6	57.43	51.53	70.94	47	0.756287	116905	48004	QGSRGGSPAPACE
Q920B0	Frmd4b	663	FERM domain-containing protein 4B	R.S#MPTTPVLTR.N	1	26.53	41.6	17.29	24.24	24.61	28.49	32.12	34.36	27.53	17.5	0.756422	232288	118007	RPQGGRSMPTTPV
O08715	Akap1	378	A-kinase anchor protein 1, mitochondrial	R.TGATAS#PSAEALPPK.T	1	122.43	116.09	128.14	72.71	92.3	97.27	97.33	73.49	83.65	77	0.756635	11640	92195	RTGATASPSAEAL
B1ART1	Vps13d	1568	Protein Vps13d	K.FAASAPTSPCPNS#PLPQLSSCGEPCVEK.K	1	16.32	16.45	16.27	13.13	13.33	13.75	9.73	14.32	11.65	7	0.756637	NA	487329	TSPCPNSPLPQLS	ERK
Q61586	Gpam	694	Glycerol-3-phosphate acyltransferase 1, mitochondrial	R.SDEEDEDS#DFGEEQR.D	2	73.46	52.24	43.73	33.32	51.28	35.37	31.15	44.85	85.76	55	0.756683	14732	93705	DEEDEDSDFGEEQ
Q9Z2A0	Pdpk1	244	3-phosphoinositide-dependent protein kinase 1	R.ANS#FVGTAQYVSPELLTEK.S	7	309.13	244.76	237.98	175.7	220.5	227.93	188.82	206.14	260.47	159	0.756712	18607	63759	KQARANSFVGTAQ
B1AXH1	Nhsl2	435	NHS-like protein 2	R.HHS#DTNFGVK.L	1	229.55	236.05	181.03	148.44	161.02	261.34	167.41	211.87	153.53	125	0.756894	100042480	91873	KVSRHHSDTNFGV
G3UW40	Mcc	179	MCG4620, isoform CRA_b	K.S#SCSLSVADVDR.H	1	51.01	40.63	34.58	32.31	29.74	26.53	41.85	31.49	44.47	36.5	0.756957	328949	92814	VCGRKKSSCSLSV
O35954	Pitpnm1	665	Membrane-associated phosphatidylinositol transfer protein 1	R.RAST#ASCPPASSEAPDGPTNAAR.L	2	56.11	44.5	57.97	27.26	34.87	34.39	34.07	42.95	38.12	35	0.756958	18739	134940	EPRRASTASCPPA
Q640N3	Arhgap30	875	Rho GTPase-activating protein 30	R.VDS#TEEINEQTSEMK.Q	3	93.86	94.81	23.39	62.61	118.97	43.23	92.47	93.53	83.65	53.5	0.757076	226652	120114	ELLRVDSTEEINE
F8VQK5	Sash1	714	SAM and SH3 domain-containing protein 1	K.LLVDNQGLSGRS#PR.D	5	419.32	405.35	282.73	249.42	323.06	321.27	352.34	384.6	322.94	261	0.757079	70097	135621	QGLSGRSPRDSGC
Q4LDF6	Cfhr2	296	Protein Cfhr2	K.IYAHS#GEDIEFECK.R	1	66.32	49.34	50.85	23.23	40	37.33	36.99	42.95	79.41	39.5	0.75709	545366	37932	EKIYAHSGEDIEF
A2AUK5	Epb4.1l1	648	Band 4.1-like protein 1	R.SLPELDRDKS#DSETEGLVFAR.D	2	61.21	62.88	54.92	40.39	46.15	58.95	46.72	48.67	45.53	34.5	0.757172	13821	98315	ELDRDKSDSETEG
Q8K382	Dennd1a	520;523	DENN domain-containing protein 1A	R.RTS#VSS#PEQPQPYR.T	2	41.83	38.7	31.53	22.22	22.56	41.26	35.04	42.95	25.41	23	0.757389	227801	111538	VEGRRTSVSSPEQ;RRTSVSSPEQPQP
Q9EP53	Tsc1	562	Hamartin	K.QAFTPIDPPSGSADVS#PAGDRDR.Q	1	15.3	10.64	8.14	12.12	8.2	9.82	10.71	11.45	11.65	6.5	0.757421	64930	128746	SGSADVSPAGDRD
Q1ERP8	Cd300lg	291	CMRF35-like molecule 9	R.NLNPSAVPSPETQNLS#QSTEEEEAAR.S	6	119.37	92.87	111.87	58.57	81.02	99.23	80.79	62.03	81.53	68	0.757444	52685	36756	PETQNLSQSTEEE
B2RXQ2	Ppfia1	239;242	Ppfia1 protein	K.RSS#DGS#LSHEDLAK.V	1	34.69	35.79	34.58	24.24	28.72	26.53	26.28	28.63	28.59	16	0.757555	233977	142676	TNGKRSSDGSLSH;KRSSDGSLSHEDL
Q9R0G7	Zeb2	705	Zinc finger E-box-binding homeobox 2	K.VYQYSNSRS#PSLER.T	1	70.4	59.01	55.94	37.36	52.3	53.05	46.72	58.22	46.59	42	0.757631	24136	136615	QYSNSRSPSLERT
Q5SSH7	Zzef1	1538	Zinc finger ZZ-type and EF-hand domain-containing protein 1	R.S#MEETRPVPTVK.E	2	514.2	269.91	253.23	200.95	322.03	291.8	242.36	248.13	509.29	308.5	0.757639	195018	328312	RLLSFRSMEETRP
Q8BVL3	Snx17	336	Sorting nexin-17	R.VTSSVPLPSGGTSS#PSR.G	10	488.7	360.85	257.3	290.82	330.24	298.67	321.2	433.28	423.52	221	0.758057	266781	52797	PSGGTSSPSRGRG
Q8C142	Ldlrap1	198;201	Low density lipoprotein receptor adapter protein 1	R.RDST#PS#LK.T	1	95.9	93.84	48.82	69.68	82.05	42.25	86.63	83.98	98.47	63.5	0.758116	100017	33975	PGTRRDSTPSLKT;RRDSTPSLKTLVA
Q8CI51	Pdlim5	361	PDZ and LIM domain protein 5	K.SPS#WQRPNQAAPSTGR.I	1	41.83	22.25	41.7	16.16	16.41	27.51	20.44	22.9	30.71	18.5	0.758154	56376	63299	TSVKSPSWQRPNQ
Q9QXV1	Cbx8	229;234;238;240;241	Chromobox protein homolog 8	R.QDS#DLVQY#GVTS#PS#S#AEASSK.L	1	15.3	25.15	12.2	22.22	19.49	17.68	14.6	18.13	6.35	12	0.758158	30951	39860	LARRQDSDLVQYG;DSDLVQYGVTSPS;VQYGVTSPSSAEA;YGVTSPSSAEASS;GVTSPSSAEASSK
Q99PI5	Lpin2	186	Phosphatidate phosphatase LPIN2	K.EEQAASPVAEDVGDVGVS#SDDEK.R	1	15.3	10.64	13.22	13.13	9.23	12.77	6.81	9.54	8.47	5.5	0.758192	64898	99613	VGDVGVSSDDEKR
Q791T5	Mtch1	381	Mitochondrial carrier homolog 1	R.RVS#SGSCFALE.-	1	87.74	66.75	121.02	37.36	33.84	87.44	32.12	29.58	76.23	51	0.758285	56462	41565	LLFRRVSSGSCFA
A2ALU4	Shroom2	1043	Protein Shroom2	R.SPS#PQFAPQK.L	2	156.1	132.54	78.31	123.2	145.63	90.39	129.45	99.25	112.23	97.5	0.758696	110380	164703	ETSRSPSPQFAPQ		P[S/T]P
P53349	Map3k1	913	Mitogen-activated protein kinase kinase kinase 1	R.LS#ASSEDISDR.L	1	129.57	112.22	80.34	77.75	101.53	89.41	95.39	109.75	96.35	83.5	0.758944	NA	161289	LSATRLSASSEDI
Q68FE9	Tshz2	976	Teashirt homolog 2	R.VSSAQRS#PETIAGEEDTDSK.F	1	51.01	27.09	36.61	26.25	22.56	26.53	25.31	32.45	43.41	24	0.759027	228911	114223	VSSAQRSPETIAG
Q8BT60	Cpne3	243	Copine-3	K.EASRSS#PVEYECINEK.K	1	46.93	28.06	40.68	24.24	25.64	40.28	17.52	19.09	40.23	20	0.759035	70568	59585	KEASRSSPVEYEC
Q3UHF7	Hivep2	764	Transcription factor HIVEP2	R.SPS#LGSEDLPLAADPDK.M	3	112.23	104.48	60	87.85	112.81	49.12	99.28	100.21	78.35	70.5	0.759217	15273	266705	LPSRSPSLGSEDL
Q6ZQ58	Larp1	68;81	La-related protein 1	R.DGAERES#PRPPAAAEAPAGS#DGEDGGRRDFVEAPPPK.V	1	40.81	47.4	60	29.28	24.61	60.91	23.36	25.77	26.47	17.5	0.759268	73158	121125	DGAERESPRPPAA;AEAPAGSDGEDGG
B2RRE7	Otud4	1000	OTU domain-containing protein 4	K.TAADVVS#PGANSVDR.L	2	92.84	86.1	74.24	73.72	75.89	67.79	76.89	62.03	61.41	51.5	0.759291	73945	123055	TAADVVSPGANSV
Q61285	Abcd2	58	ATP-binding cassette sub-family D member 2	K.AEAYS#PAENR.E	4	729.47	324.09	613.26	248.41	278.96	497.13	232.62	262.45	624.7	443.5	0.759575	26874	83483	AKAEAYSPAENRE
Q9Z131	Sh3bp5	424	SH3 domain-binding protein 5	R.SQS#STS#LESQALETR.M	3	108.15	135.44	102.72	92.9	110.76	117.9	93.44	82.07	80.47	60	0.75974	24056	51807	RSQSSTSLESQAL
P29351	Ptpn6	10	Tyrosine-protein phosphatase non-receptor type 6	R.DLS#GPDAETLLK.G	1	71.42	68.69	48.82	49.48	72.82	53.05	51.59	62.99	57.18	30	0.759992	15170	67559	WFHRDLSGPDAET
Q8VC70	Rbms2	38;42	RNA-binding motif, single-stranded-interacting protein 2	R.NST#PNS#SGGGGGGSGGNDQLSK.T	1	24.49	32.89	23.39	19.19	23.59	23.58	27.25	22.9	19.06	15.5	0.760108	56516	40724	PSPRNSTPNSSGG;NSTPNSSGGGGGG
Q9DCH4	Eif3f	262	Eukaryotic translation initiation factor 3 subunit F	K.TCFS#PNRVIGLSSDLQQVGGASAR.I	2	38.77	50.31	32.54	29.28	43.07	36.35	37.96	37.22	34.94	19.5	0.760159	66085	37984	IMKTCFSPNRVIG
Q8CHP6	Phc3	607	Polyhomeotic-like protein 3	R.M*DRT#PPPPTLS#PAAVTVGR.G	1	61.21	59.98	47.8	44.43	50.25	51.09	48.67	48.67	46.59	31	0.76017	241915	105353	CARMDRTPPPPTL
Q60780	Gas7	108	Growth arrest-specific protein 7	K.STGDSQNLGSSS#PGR.K	3	286.69	239.92	99.67	171.67	215.37	180.78	320.22	258.63	198	157	0.760212	NA	48174	QNLGSSSPGRKQS
Q9CZE3	Rab32	150	Ras-related protein Rab-32	K.DNS#QSPSQMDQFCK.D	1	45.91	55.14	40.68	41.4	40	41.26	20.44	42.95	55.06	25.5	0.760242	67844	25068	DQKKDNSQSPSQM
Q9CYI0		18	Protein Njmu-R1	K.ELES#S#EEGGSAEER.R	11	1002.9	906.48	947.85	529.13	765.09	735.87	712.47	664.23	881.99	570	0.760277	70591	44422	DEKELESSEEGGS
Q3UCQ1	Foxk2	389	Forkhead box protein K2	R.EGS#PAPLEPEPGASQPK.L	4	128.55	116.09	50.85	125.21	119.99	74.67	107.07	117.39	86.82	62	0.760301	68837	68446	SLSREGSPAPLEP
Q99LL5	Pwp1	493	Periodic tryptophan protein 1 homolog	K.GLSVSGPCGSRS#PQQTPMES.-	10	296.89	229.28	255.27	196.91	169.22	246.6	201.48	147.92	230.82	152	0.760315	103136	55587	GPCGSRSPQQTPM
Q5XG73	Acbd5	453	Acyl-CoA-binding domain-containing protein 5	K.LETLTAS#QAK.L	1	113.25	120.93	125.09	67.66	102.56	107.09	62.29	66.8	112.23	68.5	0.760334	74159	56614	LETLTASQAKLSL
Q8BG37	Prdx6b	44	MCG48959	R.DFT#PVCTTELGR.A	5	370.35	520.48	222.72	431.18	435.87	317.34	335.8	350.25	363.17	253	0.760339	320769	24996	SHPKDFTPVCTTE
Q8K4L3	Svil	1184	Supervillin	K.GLASPTS#ITPISSPLCSK.S	5	176.5	131.57	144.42	119.16	105.64	142.46	122.64	111.66	108	83	0.760363	225115	243162	GLASPTSITPISS
Q8VHX6	Flnc	1528	Filamin-C	K.YADQEVPRS#PFK.I	1	131.61	51.27	106.79	55.54	52.3	95.3	53.53	47.72	100.59	44.5	0.76043	68794	291119	DQEVPRSPFKIKV	ERK
Q9Z1T6	Pikfyve	1548	1-phosphatidylinositol 3-phosphate 5-kinase	R.NIS#PGLHNGEK.E	1	223.43	158.66	237.98	89.87	130.25	247.58	91.49	100.21	163.06	102	0.76058	18711	236877	TSPRNISPGLHNG
O08749	Dld	297	Dihydrolipoyl dehydrogenase, mitochondrial	K.IDVSVEAAS#GGK.A	2	236.7	298.93	210.52	173.68	144.61	305.55	221.92	209	210.7	154	0.760777	13382	54272	VSVEAASGGKAEV
Q99MR1	Gigyf1	137	PERQ amino acid-rich with GYF domain-containing protein 1	R.S#IEEGDGAFGR.N	3	269.34	204.13	75.26	185.8	270.75	156.21	227.76	252.9	147.17	125	0.760793	57330	116238	SCFYQRSIEEGDG
P14142	Slc2a4	488	Solute carrier family 2, facilitated glucose transporter member 4	R.RTPS#LLEQEVKPSTELEYLGPDEND.-	2	64.28	64.82	85.43	31.3	53.33	57.97	28.23	25.77	69.88	41	0.760864	20528	54755	AFRRTPSLLEQEV
Q9JLV6	Pnkp	143	Bifunctional polynucleotide phosphatase/kinase	K.SS#LGWESLK.K	3	553.99	611.41	443.42	400.89	564.07	365.48	419.5	503.9	513.52	336.5	0.760958	NA	57223	KRVRKSSLGWESL
Q8K4I3	Arhgef6	487	Rho guanine nucleotide exchange factor 6	R.MS#GFMYQGK.I	32	5650.09	3930.65	3432.4	2484.1	4470.53	3403.3	3031.89	3808.82	5328.98	3211.5	0.761202	73341	87051	SASPRMSGFMYQG
Q61103	Dpf2	248	Zinc finger protein ubi-d4	K.EDSRPPT#PVSQR.S	1	59.17	63.85	43.73	56.55	46.15	52.07	44.77	48.67	57.18	25.5	0.761299	19708	44230	EDSRPPTPVSQRS	ERK	P[S/T]P
Q7TSH3	Znf516	116	Zinc finger protein 516	R.VSEGLDGCAS#PTK.S	2	153.04	131.57	167.81	90.88	80	165.06	73	73.49	144	72.5	0.76134	329003	124788	GLDGCASPTKSTS
Q6PFR5	Tra2a	263	Transformer-2 protein homolog alpha	R.RRS#PSPY#YSR.Y	2	103.04	141.24	29.49	122.19	124.1	117.9	95.39	93.53	105.88	55.5	0.761401	NA	32316	RRSPSPYYSRYRS
P55200	Kmt2a	1860	Histone-lysine N-methyltransferase 2A	R.SREDS#PELNPPPGIDDNR.Q	1	30.61	21.28	21.36	15.15	18.46	17.68	10.71	21.95	31.76	21	0.761563	214162	429649	DRSREDSPELNPP
E9Q3E2	Synpo	1068	Synaptopodin	K.S#PGILGYNICPR.G	3	135.69	118.03	94.58	126.22	117.94	89.41	109.01	90.66	82.59	62.5	0.761578	104027	117515	EDSGLKSPGILGY
Q8K4I3	Arhgef6	219	Rho guanine nucleotide exchange factor 6	R.EIKPS#ERPLSPK.A	1	42.85	27.09	33.56	19.19	24.61	35.37	22.39	27.68	31.76	18.5	0.761581	73341	87051	VREIKPSERPLSP
Q8C310	Robo4	507	Roundabout homolog 4	R.Y#TSEDAILK.H	2	524.4	325.06	589.86	172.68	283.06	372.36	254.04	190.87	447.88	277.5	0.761734	74144	108499	GPGLYRYTSEDAI
Q8BVE3	Atp6v1h	478	V-type proton ATPase subunit H	K.QLQSEQPQT#AAARS.-	1	21.43	26.12	32.54	9.09	15.38	24.56	14.6	18.13	20.12	10.5	0.761935	108664	55855	QSEQPQTAAARSx
P49586	Pcyt1a	350	Choline-phosphate cytidylyltransferase A	K.TSPSSSPAS#LSR.C	3	422.38	383.1	292.9	237.3	316.91	347.8	339.69	368.38	367.41	185	0.762089	13026	41667	PSSSPASLSRCRA
Q3UJU9	Rmdn3	46;50	Regulator of microtubule dynamics protein 3	R.SHS#LPNS#LDYAQASER.G	2	57.13	93.84	65.09	57.56	83.07	56	41.85	56.31	60.35	40	0.762122	67809	52029	RHGRSHSLPNSLD;SHSLPNSLDYAQA
Q921I2	Klhdc4	418	Kelch domain-containing protein 4	K.ADDS#ASEASSTGQEPCPR.S	1	26.53	21.28	18.31	15.15	18.46	18.67	18.49	21	21.18	14.5	0.762184	NA	64860	SPKADDSASEASS
Q61037	Tsc2	1457	Tuberin	R.SPS#GLRPR.G	1	177.52	156.72	73.22	130.26	146.66	98.25	150.86	171.78	146.12	102	0.762289	NA	202071	SSPRSPSGLRPRG
P97369	Ncf4	161	Neutrophil cytosol factor 4	K.GVS#PQGAIMDR.M	2	212.21	213.8	123.06	106.03	191.78	175.86	183.96	241.45	169.41	107.5	0.762335	17972	38707	RKIKGVSPQGAIM
Q71FD5	Znrf2	75	E3 ubiquitin-protein ligase ZNRF2	R.S#LGGAVGSASGGR.A	5	356.06	418.9	244.08	224.17	415.36	222.04	400.03	313.03	237.17	307.5	0.76242	387524	23705	AAPRSRSLGGAVG
Q64012	Raly	274	RNA-binding protein Raly	R.LPAPQEDTAS#EAGT#PQGEVQTR.D	8	135.69	145.11	30.51	145.41	144.61	90.39	113.88	153.65	106.94	71	0.762455	19383	33188	TASEAGTPQGEVQ
Q69ZX8	Ablim3	372;379	Actin-binding LIM protein 3	R.RAS#SPGYIDS#PTYSR.Q	1	38.77	23.22	44.75	13.13	10.26	34.39	16.55	16.22	31.76	22	0.762462	319713	77630	LRQRRASSPGYID;SPGYIDSPTYSRQ
Q80TM9	Nisch	1373	Nischarin	R.TPS#PEPVDK.D	6	1032.48	705.25	632.58	548.32	692.27	549.2	700.79	710.04	921.16	545.5	0.762469	64652	175012	SLERTPSPEPVDK		P[S/T]P
O70305	Atxn2	435	Ataxin-2	R.VALENDDRS#EEEK.Y	2	216.29	267.98	153.57	176.71	215.37	198.46	197.58	208.05	193.76	133.5	0.762488	20239	136485	LENDDRSEEEKYT
P58871	Tnks1bp1	1290	182 kDa tankyrase-1-binding protein	R.NM*APGAGCS#PGEPR.E	18	961.07	953.88	842.08	657.38	770.21	870.47	709.55	673.77	770.81	546.5	0.762523	228140	181825	APGAGCSPGEPRE
P25911-2	Lyn	19	Isoform 2 of Tyrosine-protein kinase Lyn	K.DNLNDDEVDS#K.T	5	683.56	618.19	819.71	332.22	574.33	587.52	323.14	322.57	640.58	370.5	0.762545	NA	NA	NDDEVDSKTQPVP
P42567	Eps15	324	Epidermal growth factor receptor substrate 15	K.NITGSS#PVADFSAIK.E	6	486.65	476.94	342.73	264.57	482.03	340.92	432.15	373.15	430.94	273	0.76264	13858	98471	KNITGSSPVADFS
Q3TGW2	Eepd1	102	Endonuclease/exonuclease/phosphatase family domain-containing protein 1	K.FEICVSS#K.G	2	552.97	498.22	568.51	311.02	425.62	408.71	353.31	363.61	475.4	301	0.76275	67484	62953	FEICVSSKGNSAQ
O70305	Atxn2	827	Ataxin-2	K.DSFIDSSSSSSNCTSGS#SK.T	3	121.41	133.5	114.92	87.85	102.56	118.88	119.72	71.58	87.88	74.5	0.762907	20239	136485	SNCTSGSSKTNSP
A2AJW4	Ppp1r3d	25	Protein phosphatase 1 regulatory subunit 3	R.SLS#CLSDMDR.R	2	229.55	172.2	53.9	181.76	162.04	82.53	185.9	162.24	229.76	168	0.762993	228966	30510	LVPRSLSCLSDMD
Q80TE4	Sipa1l2	1406	Signal-induced proliferation-associated 1-like protein 2	K.KSEGS#PPPEEPEVTECPR.I	5	214.25	174.14	178.99	122.19	151.79	184.71	139.18	130.75	157.76	120	0.763002	244668	189413	WKKSEGSPPPEEP
Q60823	Akt2	34	RAC-beta serine/threonine-protein kinase	K.SDGS#FIGYK.E	2	307.09	319.25	216.62	158.54	314.85	184.71	213.16	325.43	313.41	185	0.763052	11652	55742	LLKSDGSFIGYKE
Q6PDG5	Smarcc2	286	SWI/SNF complex subunit SMARCC2	K.TLTDEVNS#PDS#DRRDK.K	2	293.83	274.75	283.75	198.93	204.09	274.11	162.54	222.36	265.76	124	0.763103	68094	132604	EVNSPDSDRRDKK
Q8BTM8	Flna	2414	Filamin-A	K.FNGTHIPGS#PFK.I	1	106.1	62.88	74.24	50.49	90.25	81.55	50.61	59.17	72	37.5	0.763123	192176	281222	GTHIPGSPFKIRV	ERK
A2A699	Fam171a2	785	Protein FAM171A2	R.RDS#LTSPEDELGAEVGDEAGDKK.S	1	45.91	44.5	17.29	36.35	29.74	20.63	53.53	47.72	40.23	30.5	0.763162	217219	87487	SELRRDSLTSPED
Q9D0L7	Armc10	48	Armadillo repeat-containing protein 10	R.SAEDLT#DGSYDDILNAEQLK.K	5	75.5	72.56	40.68	55.54	73.84	45.19	53.53	63.94	67.76	51.5	0.76317	67211	33311	RSAEDLTDGSYDD
Q9EQ32	Pik3ap1	150	Phosphoinositide 3-kinase adapter protein 1	K.AISEDSGCDS#VTDTEPEDERELPFSK.Q	1	9.18	15.48	10.17	6.06	14.36	10.81	5.84	11.45	10.59	6	0.763179	83490	90928	EDSGCDSVTDTEP
P02088	Hbb-b1	81	Hemoglobin subunit beta-1	K.KVITAFNDGLNHLDS#LK.G	2	271.38	317.32	191.2	189.84	286.14	154.25	256.96	279.62	246.7	192.5	0.763211	15129	15840	GLNHLDSLKGTFA
Q69ZX8	Ablim3	277	Actin-binding LIM protein 3	R.RTS#ETSIS#PPGSSIGSPNR.V	4	142.83	124.8	116.96	108.05	99.48	101.2	102.2	88.75	115.41	85	0.763227	319713	77630	LKHRRTSETSISP
Q6ZQ58	Larp1	743	La-related protein 1	R.S#LPTTVPES#PNYR.N	3	107.13	116.09	114.92	75.73	91.28	114.95	62.29	79.21	83.65	59.5	0.763294	73158	121125	PSTIARSLPTTVP
P26039	Tln1	1328	Talin-1	K.ALSTDPAS#PNLK.S	5	933.52	534.02	940.73	388.77	479.97	639.59	432.15	349.29	754.93	495.5	0.76334	21894	269821	LSTDPASPNLKSQ	ERK
Q8BHL5	Elmo2	529	Engulfment and cell motility protein 2	R.QSERMS#QDDFQSPPIVELR.E	2	60.19	34.83	42.71	19.19	33.84	45.19	34.07	41.04	47.65	26.5	0.763497	140579	83887	RQSERMSQDDFQS
E9Q616	Ahnak	42	Protein Ahnak	R.DDGVFVQEVMQNS#PAAR.T	2	55.09	47.4	22.37	36.35	42.05	41.26	51.59	54.4	36	29	0.763538	66395	604253	QEVMQNSPAARTG
Q7TQH0	Atxn2l	507	Ataxin-2-like protein	K.LSLTPT#DVK.E	3	687.64	641.4	612.24	506.92	540.48	581.63	620	466.68	354.7	376.5	0.763549	233871	110649	KLSLTPTDVKELP
Q8K3I9	Glcci1	99	Glucocorticoid-induced transcript 1 protein	R.GPSPSS#PTPPPAAAPAEQAPR.A	1	21.43	21.28	19.32	12.12	18.46	22.6	16.55	15.27	11.65	14.5	0.763697	170772	57479	RGPSPSSPTPPPA	ERK
E9Q6P5	Ttc7b	625	Protein Ttc7b	K.SCYNLTNPSDS#GRGSSLLDR.T	2	76.52	50.31	70.17	29.28	47.18	49.12	38.93	36.27	72	44.5	0.763719	104718	94203	LTNPSDSGRGSSL
Q99J45	Nrbp1	433	Nuclear receptor-binding protein	K.TPT#PEPAEVETR.K	13	1304.89	1172.52	1203.12	750.28	991.74	965.77	871.12	764.44	1280.1	742	0.763758	192292	59866	PSVKTPTPEPAEV		P[S/T]P
Q61602	Gli3	445	Transcriptional activator GLI3	K.IKPDEDLPS#PGSR.G	2	473.39	311.51	283.75	248.41	282.04	312.43	277.4	285.35	455.29	253.5	0.763846	14634	171655	PDEDLPSPGSRGQ		P[S/T]P
P63280	Ube2i	71	SUMO-conjugating enzyme UBC9	K.DDYPSS#PPK.C	1	162.22	165.43	102.72	104.01	165.12	169.97	127.5	135.52	114.35	82	0.763917	22196	18007	KDDYPSSPPKCKF	ERK
Q793I8	Tifa	175	TRAF-interacting protein with FHA domain-containing protein A	R.SS#PSEM*DENEL.-	3	131.61	179.94	66.11	161.57	158.97	112	131.4	128.84	111.17	82	0.76397	211550	21560	YFTHRSSPSEMDE
Q80X80	C2cd2l	613	C2 domain-containing protein 2-like	R.SDISERPS#VDDVESETGS#TGALETR.S	3	66.32	76.43	33.56	64.63	65.64	47.16	67.16	72.53	47.65	38	0.764151	71764	76329	DISERPSVDDVES
Q6PDG8	Mon1a	140	Vacuolar fusion protein MON1 homolog A	R.GAATEPSQEGS#TEGEEEDATEAWR.L	1	11.22	19.35	15.26	11.11	8.2	12.77	9.73	11.45	16.94	8	0.764311	72825	62131	EPSQEGSTEGEEE
Q80Y81	Elac2	797	Zinc phosphodiesterase ELAC protein 2	R.AALLTQQADS#PEDREPQQK.R	1	73.46	43.53	74.24	30.29	40	56	36.99	34.36	50.82	35	0.764382	68626	92719	LTQQADSPEDREP
Q99K90	Tab2	582	TGF-beta-activated kinase 1 and MAP3K7-binding protein 2	K.RSNS#ISQIPSLEEMQQLR.S	1	19.38	19.35	21.36	13.13	16.41	16.7	14.6	18.13	10.59	7.5	0.764395	68652	76442	RLKRSNSISQIPS
Q6P5B0	Rrp12	1081	RRP12-like protein	K.GDSIEEILADS#EDEDEEEERGR.G	1	23.47	22.25	21.36	12.12	14.36	23.58	12.65	16.22	27.53	12	0.764545	107094	143131	EEILADSEDEDEE
Q9D8C2	Tspan13	143	Tetraspanin-13	R.SYNPNDTCPAS#CAK.S	3	161.2	93.84	161.7	55.54	69.74	130.67	52.56	56.31	160.94	92.5	0.764547	66109	22219	NDTCPASCAKSTQ
Q62261	Sptbn1	960	Spectrin beta chain, non-erythrocytic 1	K.DALLSALSIQNY#HLECNETK.S	1	40.81	20.32	42.71	11.11	19.49	19.65	16.55	17.18	41.29	19	0.764682	20742	274223	ALSIQNYHLECNE
P81122	Irs2	1089	Insulin receptor substrate 2	R.VAS#PTSGLK.R	2	557.05	661.72	562.41	477.63	523.05	653.35	543.11	414.19	267.88	286.5	0.76473	384783	136763	EGARVASPTSGLK
Q8R5H1	Usp15	229	Ubiquitin carboxyl-terminal hydrolase 15	K.S#PGASNFSTLPK.I	5	683.56	675.26	583.76	541.25	614.33	685.77	483.74	397.01	528.35	323	0.764857	14479	112325	GPSTPKSPGASNF	ERK
F8VQK5	Sash1	831	SAM and SH3 domain-containing protein 1	R.SHS#LDDLQGDADVGK.N	11	914.14	921.96	904.12	630.11	742.52	936.3	445.78	707.17	704.11	548	0.764952	70097	135621	SWPRSHSLDDLQG
B7ZMP1	Xpnpep3	505	Probable Xaa-Pro aminopeptidase 3	K.EMNDIEQICSRT#S.-	2	80.6	102.55	80.34	77.75	72.82	83.51	53.53	65.85	75.18	51.5	0.765056	321003	56677	EQICSRTSxxxxx
Q9DBX1	Rgcc	102	Regulator of cell cycle RGCC	K.LNSPT#NSS#PALLPSAVTPR.K	2	36.73	43.53	33.56	24.24	27.69	38.32	40.88	33.4	27.53	20	0.765076	66214	14717	NSPTNSSPALLPS
P81122	Irs2	556	Insulin receptor substrate 2	R.RVS#GDGAQDLDR.G	3	260.16	288.29	262.39	212.06	243.06	239.72	196.61	216.64	175.76	133	0.765448	384783	136763	RPYRRVSGDGAQD
P16546	Sptan1	1306	Spectrin alpha chain, non-erythrocytic 1	R.LIQSHPES#AEDLK.E	4	345.86	349.24	390.53	207.01	270.75	276.08	222.89	247.18	313.41	200.5	0.765483	NA	284597	IQSHPESAEDLKE
P54254	Atxn1	382	Ataxin-1	R.EAS#PSTLNDK.S	5	662.14	845.53	343.75	489.75	787.65	445.06	784.5	668.05	581.29	516.5	0.765511	20238	83793	TTHREASPSTLND
Q01147	Creb1	340	Cyclic AMP-responsive element-binding protein 1	K.DLYCHKS#D.-	1	197.93	241.86	167.81	167.63	172.3	232.85	152.81	154.6	184.23	114.5	0.765553	12912	36674	DLYCHKSDxxxxx
Q63918	Sdpr	218	Serum deprivation-response protein	R.DEEALEDS#AEEK.M	32	3025.01	4307.95	948.87	3043.52	3672.62	1646.63	3868.94	4258.32	2503.02	2513.5	0.765565	20324	46764	EEALEDSAEEKME
O88792	F11r	288	Junctional adhesion molecule A	K.VIYSQPSTRS#EGEFK.Q	4	508.08	375.36	726.14	220.14	288.19	466.68	189.8	220.46	377.99	216	0.765587	16456	32424	SQPSTRSEGEFKQ
Q62219	Tgfb1i1	403	Transforming growth factor beta-1-induced transcript 1 protein	R.GS#LCATCGLPVTGR.C	2	79.58	43.53	60	43.42	40	45.19	41.85	28.63	70.94	47	0.765636	21804	50101	FHAQRGSLCATCG
E9Q1M1	Pdzd2	846	Protein Pdzd2	K.EANSSPS#LGTPLK.S	1	162.22	162.53	150.52	93.91	145.63	145.41	111.93	120.25	134.47	92.5	0.765681	68070	296726	EANSSPSLGTPLK
Q8C9H6	Strip2	368	Striatin-interacting proteins 2	K.QDSLDIY#NERDLFK.T	1	35.71	25.15	42.71	16.16	17.43	48.14	9.73	18.13	20.12	14	0.765774	320609	96294	QDSLDIYNERDLF
Q8BIK4	Dock9	1195	Dedicator of cytokinesis protein 9	R.DVS#PFPVNPGSIVK.D	2	58.15	37.73	39.66	25.24	41.02	42.25	26.28	30.54	48.71	40	0.765801	NA	235312	INVRDVSPFPVNP
Q3UMF0	Cobll1	300	Cordon-bleu protein-like 1	R.EQTAS#APAT#PLVSK.H	3	269.34	229.28	113.9	191.86	209.22	138.53	227.76	229.04	245.64	171.5	0.765839	319876	137382	KREQTASAPATPL
D3YXK2	Safb	366	Scaffold attachment factor B1	R.APTAALS#PEPQDSKEDVK.K	10	1124.3	1070.94	1048.53	802.79	918.92	1072.86	781.58	791.16	775.05	534.5	0.765906	224903	105104	APTAALSPEPQDS
Q9CR86	Carhsp1	53	Calcium-regulated heat stable protein 1	R.TFS#ATVR.A	2	319.34	401.48	224.76	226.19	278.96	267.23	340.66	360.74	270	240	0.765982	52502	16062	RRTRTFSATVRAS
Q8CAQ8-2	Immt	34	Isoform 2 of Mitochondrial inner membrane protein	R.YS#TSSSSGLTAGK.I	3	228.53	316.35	202.38	168.64	312.8	177.83	195.64	254.81	214.94	142.5	0.766013	NA	NA	RPCRRYSTSSSSG
Q6ZPE2	Sbf1	1137	Myotubularin-related protein 5	R.LGLGT#LSSSLSR.A	1	129.57	84.17	122.04	61.6	71.79	105.12	52.56	71.58	112.23	58	0.766024	77980	208693	QRLGLGTLSSSLS
Q80YR9	Rbm12b1	683	RNA-binding protein 12B-A	R.RVS#VEDLR.E	1	158.14	134.47	47.8	111.08	151.79	54.04	134.32	121.2	178.94	97.5	0.766097	72397	96596	EDFRRVSVEDLRE
Q9CR86	Carhsp1	33	Calcium-regulated heat stable protein 1	R.DRS#PS#PLR.G	13	1446.7	1885.51	927.51	1174.39	1460.43	1189.78	1538.82	1499.29	1398.69	1023	0.766151	52502	16062	TRDRSPSPLRGNV		P[S/T]P
Q9R0X4	Acot9	157	Acyl-coenzyme A thioesterase 9, mitochondrial	K.HS#LSPEQDIK.F	2	240.78	275.72	197.3	178.73	193.84	192.57	201.48	227.14	230.82	161	0.766157	56360	50560	IDMCKHSLSPEQD
Q8C8U0	Ppfibp1	961	Liprin-beta-1	R.S#PSAS#ITDEDSNV.-	2	74.48	77.39	84.41	60.59	56.41	61.9	56.45	48.67	56.12	41	0.766363	67533	108540	ARSPSASITDEDS
Q6A0D4	Rftn1	268	Raftlin	R.SEGDPS#NGPEELPSRK.M	1	55.09	59.01	25.43	53.52	66.66	28.49	38.93	59.17	46.59	31	0.766411	76438	61537	RSEGDPSNGPEEL
Q5SXY1	Specc1	355	Cytospin-B	K.GS#PTGS#SPNNASELSLASLTEK.I	3	69.38	59.98	39.66	37.36	48.2	62.88	63.27	57.26	54	34	0.766524	NA	118101	FKSSKGSPTGSSP
P70255	Nfic	323	Nuclear factor 1 C-type	R.NWTEDIEGGISS#PVK.K	6	526.44	396.64	494.27	243.36	337.42	392.99	316.33	309.21	461.64	275.5	0.766651	18029	48768	IEGGISSPVKKTE
Q8BZ47	Znf609	358	Zinc finger protein 609	R.FCDS#PTSDLEMR.N	1	65.3	48.37	44.75	44.43	38.97	46.18	46.72	41.04	54	32.5	0.766671	214812	151117	PPRFCDSPTSDLE
Q6P4T1	Snx19	700	Protein Snx19	R.S#EPQSPTEELSEAENESKPQTEGK.K	2	38.77	37.73	33.56	26.25	32.82	31.44	22.39	33.4	31.76	23	0.766732	102607	109808	KTAFPRSEPQSPT
P62482	Kcnab2	9	Voltage-gated potassium channel subunit beta-2	-.MYPESTTGS#PAR.L	1	83.66	64.82	54.92	44.43	60.51	72.7	59.37	63.94	63.53	36	0.76677	16498	41021	PESTTGSPARLSL
Q8CCJ3	Ufl1	753	E3 UFM1-protein ligase 1	K.KTGQGEDPSS#DELDK.E	1	73.46	54.18	56.95	43.42	51.28	47.16	39.91	41.99	70.94	40	0.767099	67490	89520	QGEDPSSDELDKE
Q9Z2D8	Mbd3	85	Methyl-CpG-binding domain protein 3	R.VRYDS#SNQVK.G	3	629.49	762.33	560.37	486.72	592.79	692.65	527.54	593.61	499.76	317.5	0.76715	17192	32168	QRVRYDSSNQVKG
O70305	Atxn2	710	Ataxin-2	R.ALT#PSIEAK.D	3	589.7	542.73	534.95	359.49	406.13	505.98	505.15	465.72	345.17	352.5	0.767175	20239	136485	ASNRALTPSIEAK
A6H5X4	Phf11	169	PHD finger protein 11	K.RLS#SGPPAQPK.T	1	99.98	73.52	109.84	47.46	48.2	61.9	64.24	50.58	94.23	56	0.767219	219132	37728	GKNKRLSSGPPAQ
F7BJB9	Morc3	563	Protein Morc3	R.RLS#NPPVENSSYK.N	1	55.09	51.27	32.54	39.38	48.2	49.12	41.85	46.76	38.12	30.5	0.76737	338467	106522	AKTRRLSNPPVEN
E9Q983	Svil	262	Supervillin	R.YPSGS#EIPVVEDEEK.V	8	238.74	306.67	196.28	197.92	273.83	244.64	230.68	214.73	182.12	134	0.767404	225115	198529	ARYPSGSEIPVVE
Q9DCH6	Zfand6	115	AN1-type zinc finger protein 6	K.AVS#ETEDLQGPR.A	2	129.57	128.67	115.94	98.96	86.15	107.09	98.31	102.12	111.17	73	0.767445	65098	24001	SVDKAVSETEDLQ
Q7TMY8	Huwe1	1395	E3 ubiquitin-protein ligase HUWE1	R.AES#PEEVACR.K	3	668.26	354.08	215.61	353.43	472.79	258.39	334.82	339.75	724.22	439.5	0.767482	59026	482635	MDQRAESPEEVAC
P27546	Map4	787	Microtubule-associated protein 4	K.ATSPS#TLVSTGPSSR.S	5	293.83	300.87	210.52	255.48	222.55	314.39	234.57	241.45	184.23	162.5	0.767484	17758	117429	SKATSPSTLVSTG
Q91YD3	Dcp1a	543	mRNA-decapping enzyme 1A	K.ASS#PSPLTVGTAESQR.K	1	18.36	22.25	14.24	11.11	22.56	12.77	24.33	12.41	13.76	13.5	0.767545	75901	65219	LERKASSPSPLTV
P29699	Ahsg	314	Alpha-2-HS-glycoprotein	R.HAFSPVASVES#AS#GETLHSPK.V	4	121.41	95.78	106.79	75.73	101.53	66.81	92.47	71.58	79.41	72.5	0.767554	11625	37326	ASVESASGETLHS
Q922B9	Ssfa2	632	Sperm-specific antigen 2 homolog	K.GPCEPGHQITETGEHPPLAAT#GELPREESVESDVEK.G	2	71.42	44.5	70.17	55.54	38.97	45.19	47.69	32.45	34.94	31	0.767663	70599	136947	HPPLAATGELPRE
Q5SVR0	Tbc1d9b	1092	TBC1 domain family member 9B	R.DGAHSGDPNS#AT#EEDEPPTPK.L	2	56.11	46.44	40.68	25.24	44.1	45.19	40.88	33.4	52.94	32.5	0.767747	76795	141779	GDPNSATEEDEPP
Q6AW69	Cgnl1	203;205	Cingulin-like protein 1	K.SYGSQPNS#PT#SEDLAK.T	1	23.47	19.35	22.37	11.11	10.26	28.49	15.57	14.32	15.88	13.5	0.767749	68178	148231	YGSQPNSPTSEDL;SQPNSPTSEDLAK	ERK
Q8K1Y2	Prkd3	41	Serine/threonine-protein kinase D3	R.LS#NGSFSAPSLTNSR.G	3	167.32	98.68	114.92	84.82	109.74	115.93	74.95	90.66	141.88	84	0.767763	75292	100078	GLSARLSNGSFSA
Q99N69	Lpxn	54	Leupaxin	K.TLSSQGNTS#PLK.V	6	1501.79	875.52	1466.52	614.97	546.64	1224.17	998.63	746.3	1102.22	601.5	0.767774	107321	43478	SSQGNTSPLKVQL
Q9R0H0	Acox1	57	Peroxisomal acyl-coenzyme A oxidase 1	R.S#QRYEVAVK.K	2	468.29	351.18	433.25	255.48	252.29	449.97	258.9	271.99	375.88	219	0.767801	11430	74649	YNFLTRSQRYEVA
Q6Y685	Tacc1	401	Transforming acidic coiled-coil-containing protein 1	R.SHPPANFFGSGPILQNS#PPLSSK.C	5	155.08	127.7	66.11	110.07	140.51	74.67	128.48	105.93	132.35	110.5	0.767929	320165	83952	GPILQNSPPLSSK
Q6P549	Inppl1	241	Phosphatidylinositol 3,4,5-trisphosphate 5-phosphatase 2	K.VFDQQSS#PMVTR.L	3	178.54	118.03	157.64	67.66	100.51	143.44	100.25	126.93	127.06	87.5	0.767938	16332	138973	VFDQQSSPMVTRL
O54824	Il16	857	Pro-interleukin-16	R.GVQRLS#LQPSSGETTK.F	1	60.19	76.43	50.85	45.44	80	45.19	54.51	60.12	46.59	37	0.768006	16170	141435	RGVQRLSLQPSSG
P14152	Mdh1	241	Malate dehydrogenase, cytoplasmic	K.LS#SAMSAAK.A	17	4655.36	6829.06	4770.78	4567.31	5082.8	3147.85	4750.77	5184.04	4548.64	3229	0.768023	17449	36511	IKARKLSSAMSAA
Q3TSG4	Alkbh5	385	RNA demethylase ALKBH5	K.SYESSEDCPEAASS#PTRK.V	5	456.05	359.88	376.29	284.76	316.91	386.11	300.76	301.58	319.76	220.5	0.768041	268420	44411	CPEAASSPTRKVK
P27546	Map4	630	Microtubule-associated protein 4	K.ETPGS#QPSEPCSGVSR.Q	1	15.3	15.48	9.15	14.14	13.33	11.79	16.55	9.54	10.59	9.5	0.768275	17758	117429	QKETPGSQPSEPC
E9Q0S6	Tns1	604	Protein Tns1	K.TDEPVSGATTAPAALS#PQEK.K	1	33.67	35.79	42.71	28.27	24.61	32.42	20.44	22.9	20.12	22	0.76832	21961	201383	TAPAALSPQEKKE
E9Q043	Fndc1	649	Protein Fndc1	R.M*PSQTVSSSRPSALTEGS#EEEDTSDGGADIDR.A	2	23.47	29.99	17.29	13.13	21.54	30.46	22.39	24.81	21.18	13.5	0.768331	68655	189091	SALTEGSEEEDTS
Q9JIS8	Slc12a4	926	Solute carrier family 12 member 4	R.T#LMM*EQR.S	6	734.57	505.96	723.09	305.97	381.52	620.92	330.93	365.52	728.46	357	0.768504	20498	120624	AYTYERTLMMEQR
E9Q3E1	Aldh3b2	101	Aldehyde dehydrogenase	K.DEPVS#TNLLTK.L	3	136.71	154.79	157.64	95.93	116.92	101.2	89.55	104.98	133.41	96.5	0.768551	621603	52983	MKDEPVSTNLLTK
Q9QYG0	Ndrg2	332	Protein NDRG2	R.SRT#AS#LTSAAS#IDGSR.S	9	654.99	556.27	474.94	443.3	577.4	307.51	558.69	525.85	498.7	339	0.768908	29811	40789	SRSRTASLTSAAS
Q8BXA1	Golim4	540	Golgi integral membrane protein 4	R.EENLPEES#EEQK.Q	4	454.01	419.86	126.11	260.53	460.49	198.46	367.91	526.8	435.17	312.5	0.768985	73124	76785	ENLPEESEEQKQS
Q8C0D4	Arhgap12	228;238	Rho GTPase-activating protein 12	R.ATT#PPNQGRPDS#PVYANLQELK.I	5	93.86	102.55	76.28	60.59	85.12	94.32	85.65	83.98	68.82	49.5	0.769131	75415	95352	TEQMRATTPPNQG;NQGRPDSPVYANL	ERK
Q8K031	Stard8	234	StAR-related lipid transfer protein 8	R.SLS#IESLCPDEGR.H	5	202.01	193.49	123.06	128.24	147.68	99.23	200.5	179.42	211.76	127	0.76921	236920	113021	TFPRSLSIESLCP
A2AF47	Dock11	1237	Dedicator of cytokinesis protein 11	R.EDS#RGSLIPEGATGFPDPGSTSENTR.Q	3	72.44	47.4	84.41	26.25	31.79	77.62	24.33	37.22	56.12	31	0.769234	75974	237771	GIKREDSRGSLIP
Q64475	Hist1h2bb	37	Histone H2B type 1-B	R.KES#YSVYVYK.V	2	273.42	322.15	29.49	207.01	403.06	270.18	221.92	437.09	97.41	166.5	0.769288	319178	13952	KRSRKESYSVYVY
Q8BYJ6	Tbc1d4	756;764	TBC1 domain family member 4	K.RT#SSTCSNES#LNAGGTPVTPR.R	1	37.75	34.83	43.73	20.2	27.69	33.4	21.41	27.68	31.76	17.5	0.769392	210789	147451	GEGRKRTSSTCSN;STCSNESLNAGGT
Q02858	Tek	1117	Angiopoietin-1 receptor	K.FTYAGIDCS#AEEAA.-	2	39.79	25.15	39.66	20.2	21.54	26.53	15.57	20.04	32.82	23.5	0.769403	21687	125701	YAGIDCSAEEAAx
Q8C0J6	Sowahc	82	Ankyrin repeat domain-containing protein SOWAHC	R.FCTGDS#PPLEAK.L	7	787.63	872.62	669.19	640.21	740.47	570.82	822.45	487.67	578.11	602	0.769601	268301	54938	RFCTGDSPPLEAK
Q4G0F8	Ubn1	175	Ubinuclein-1	R.QASES#EDDFIK.E	2	88.76	91.91	62.04	65.64	74.87	111.02	52.56	63.94	74.12	52	0.769621	170644	122336	FRQASESEDDFIK
P25446	Fas	314	Tumor necrosis factor receptor superfamily member 6	K.ST#PDTGNENEGQCLE.-	6	207.11	173.17	226.79	104.01	137.43	186.67	106.09	92.57	192.7	124.5	0.76967	14102	37437	KDLGKSTPDTGNE
Q8BZ47	Znf609	491	Zinc finger protein 609	R.NCPS#PVLIDCPHPNCNK.K	2	92.84	68.69	80.34	65.64	53.33	65.83	57.43	55.35	70.94	48.5	0.769764	214812	151117	VDRNCPSPVLIDC		P[S/T]P
Q61233	Lcp1	257	Plastin-2	R.EGES#LEDLM*K.L	56	7680.37	6119.94	3867.68	4453.2	6235.56	3927.94	5751.34	6505.81	7403.19	4348	0.769778	18826	70149	LLREGESLEDLMK
P53986	Slc16a1	461	Monocarboxylate transporter 1	R.EGKEDEAS#T#DVDEKPK.E	5	1299.79	835.86	1362.79	475.61	582.53	1051.25	582.04	456.18	1342.57	723.5	0.769844	20501	53267	GKEDEASTDVDEK
Q62261	Sptbn1	257	Spectrin beta chain, non-erythrocytic 1	K.LLDPEDIS#VDHPDEK.S	3	476.45	258.3	498.33	140.36	206.14	360.57	170.33	163.19	472.23	251.5	0.769871	20742	274223	LDPEDISVDHPDE
P55937	Golga3	1384;1388	Golgin subfamily A member 3	K.GES#NSSS#PATPIK.I	1	47.95	72.56	37.63	45.44	66.66	56	36.01	56.31	46.59	26.5	0.769936	269682	167220	KEPKGESNSSSPA;GESNSSSPATPIK
Q62448	Eif4g2	513	Eukaryotic translation initiation factor 4 gamma 2	R.TQTPPLGQT#PQLGLK.T	6	424.42	307.64	244.08	207.01	273.83	270.18	354.29	325.43	322.94	257	0.770005	13690	102106	TPPLGQTPQLGLK
Q8R3C0	Mcmbp	156	Mini-chromosome maintenance complex-binding protein	R.VSPS#TSYTPSR.H	1	95.9	88.04	40.68	65.64	96.41	53.05	73	78.26	99.53	60	0.770047	210711	72891	QARVSPSTSYTPS
Q60598	Cttn	401	Src substrate cortactin	K.KQT#PPASPS#PQPIEDRPPSS#PIYEDAAPFK.A	1	14.28	12.58	6.1	8.08	12.31	12.77	14.6	12.41	8.47	8	0.770104	13043	61250	ARAKKQTPPASPS
Q8BH65	Dennd6a	124	Protein DENND6A	R.RVS#LHCLLDEFDK.D	2	160.18	97.71	142.38	60.59	73.84	88.42	91.49	91.62	160.94	85.5	0.770464	211922	68967	SSGRRVSLHCLLD
G3UXW9	Gps1	275	COP9 signalosome complex subunit 1	R.GERDS#QTQAILTK.L	2	244.86	181.88	133.23	139.35	176.4	129.69	177.14	164.15	256.23	139	0.770487	209318	58861	QRGERDSQTQAIL
Q80VP0	Tecpr1	418	Tectonin beta-propeller repeat-containing protein 1	R.GSGTESAPSDTDAS#LEVER.Q	4	108.15	89	87.46	68.67	75.89	96.28	60.35	57.26	95.29	66.5	0.770606	70381	130266	PSDTDASLEVERQ
B1AVN8	Phactr2	275	Protein Phactr2	K.QPVAS#RLSPSTTTSDTPSLK.G	1	25.51	39.66	29.49	25.24	30.77	29.47	19.47	26.72	22.23	17.5	0.770638	NA	68911	SKQPVASRLSPST
Q5F258	Git1	596	ARF GTPase-activating protein GIT1	R.HGS#GADS#DYENTQSGDPLLGLEGK.R	1	22.45	29.99	27.46	19.19	19.49	19.65	15.57	15.27	27.53	17.5	0.77069	216963	84195	HGSGADSDYENTQ
Q5BL07	Pex1	1212	Peroxisome biogenesis factor 1	R.SQS#GEDESLNQPGPIK.T	2	73.46	68.69	82.38	45.44	52.3	59.93	60.35	37.22	58.23	42.5	0.770929	71382	141428	GRYRSQSGEDESL
P20152	Vim	278	Vimentin	R.QQYES#VAAK.N	3	543.79	684.94	426.13	363.53	610.22	495.17	519.75	608.88	461.64	304.5	0.771085	22352	53688	VRQQYESVAAKNL
Q60929-3	Mef2a	98;108	Isoform 3 of Myocyte-specific enhancer factor 2A	R.GCDS#PDPDTSYVLT#PHTEEK.Y	2	60.19	41.6	41.7	27.26	40	34.39	51.59	33.4	56.12	29.5	0.771097	NA	NA	EHRGCDSPDPDTS;DTSYVLTPHTEEK
Q99K47	Fga	283	Fibrinogen, alpha polypeptide	R.GDS#RGDFATR.G	1	99.98	69.65	26.44	59.58	76.92	30.46	82.73	77.3	96.35	73.5	0.771208	NA	87429	GDSRGDSRGDFAT
Q8K3X4	Irf2bpl	638	Interferon regulatory factor 2-binding protein-like	R.NSSS#PVSPASVPGQR.R	2	113.25	100.61	89.5	71.7	72.82	93.34	106.09	79.21	82.59	64.5	0.771241	238330	80565	ARRNSSSPVSPAS
O54834	Arhgap6	851	Rho GTPase-activating protein 6	R.RPAASSDPFLSLNST#EDLAEGK.E	2	46.93	39.66	25.43	25.24	30.77	31.44	41.85	47.72	39.18	25.5	0.77125	11856	108844	FLSLNSTEDLAEG
Q8R5A3	Apbb1ip	531	Amyloid beta A4 precursor protein-binding family B member 1-interacting protein	R.RS#SDTCGSPALPSK.V	1	160.18	127.7	160.69	83.81	111.79	99.23	132.37	105.93	113.29	81	0.77125	54519	74319	PPPVRRSSDTCGS
O89026	Robo1	901	Roundabout homolog 1	K.VPS#FTFTPTVTYQR.G	1	13.26	17.41	13.22	7.07	11.28	14.74	9.73	14.32	13.76	10.5	0.771275	19876	176407	GIRKVPSFTFTPT
Q64318	Zeb1	657	Zinc finger E-box-binding homeobox 1	K.TDEQPQPADGNEPQEDSTRGQS#PVK.I	3	118.35	82.23	162.72	49.48	57.43	118.88	61.32	34.36	74.12	60.5	0.771276	21417	122465	DSTRGQSPVKIRS
P70671	Irf3	126	Interferon regulatory factor 3	R.DFVHLGASPDT#NGK.S	1	124.47	155.76	99.67	83.81	148.71	98.25	141.13	111.66	86.82	94.5	0.771286	54131	46852	LGASPDTNGKSSL
Q80TS5	Znf423	1062	Zinc finger protein 423	K.LAGSSAASS#PNGQGLQK.L	1	91.82	43.53	95.6	27.26	40	58.95	30.17	35.31	86.82	43.5	0.771352	94187	145351	GSSAASSPNGQGL
Q3UBG2	Pid1	202;214	PTB-containing, cubilin and LRP1-interacting protein	R.S#SSSEEASQELES#DDG.-	1	26.53	29.02	24.41	19.19	19.49	23.58	21.41	21.95	25.41	16	0.771557	98496	24784	DGRIHRSSSSEEA;ASQELESDDG
P46935	Nedd4	309	E3 ubiquitin-protein ligase NEDD4	R.QIS#EDVDGPDNR.E	8	767.22	657.85	347.82	531.15	730.22	365.48	668.67	669	627.87	458	0.771578	17999	102706	TTRRQISEDVDGP
Q64337	Sqstm1	271;272	Sequestosome-1	R.LTPT#T#PESSSTGTEDK.S	2	74.48	76.43	49.83	54.53	78.97	54.04	58.4	51.53	63.53	55	0.771702	18412	48163	RSRLTPTTPESSS;SRLTPTTPESSST	ERK
Q9QY01	Ulk2	600	Serine/threonine-protein kinase ULK2	K.TPLPTIIGS#PTK.T	1	154.06	88.04	159.67	57.56	78.97	112	86.63	90.66	87.88	74	0.771758	29869	112877	LPTIIGSPTKTTA
Q91W98	Slc15a4	299	Solute carrier family 15 member 4	K.HSLFDS#CK.M	5	1312.03	579.49	1309.91	404.93	471.77	876.37	396.14	548.75	1262.1	569.5	0.771796	100561	62256	KHSLFDSCKMSRG
Q80YV2	Zc3hc1	62	Nuclear-interacting partner of ALK	K.DTAATFQSVDGS#PQAEQSPLESTSK.E	5	151	140.28	137.3	105.02	104.61	118.88	99.28	77.3	171.53	85.5	0.771955	232679	55196	FQSVDGSPQAEQS
Q00PI9	Hnrnpul2	163;166	Heterogeneous nuclear ribonucleoprotein U-like protein 2	R.SGDET#PGS#EAPGDK.A	6	252	349.24	144.42	261.54	236.91	142.46	258.9	248.13	354.7	209.5	0.771971	68693	84940	ERSGDETPGSEAP;GDETPGSEAPGDK
Q3UKC1	Tax1bp1	632	Tax1-binding protein 1 homolog	K.LEGQS#PQQVSR.C	1	65.3	57.08	66.11	37.36	37.95	56.98	52.56	36.27	57.18	33.5	0.772001	52440	93630	RKLEGQSPQQVSR
Q6AW69	Cgnl1	257	Cingulin-like protein 1	K.S#PTAPSPQAYSETK.K	4	257.1	248.63	181.03	176.71	190.76	256.43	207.32	184.19	211.76	153.5	0.772003	68178	148231	LSPRRKSPTAPSP
Q7TN99	Cpeb3	197	Cytoplasmic polyadenylation element-binding protein 3	R.S#PAS#PSQAPYAQR.S	1	39.79	56.11	47.8	34.33	36.92	43.23	43.8	33.4	30.71	26	0.772132	208922	78335	QRRSPASPSQAPY	ERK
Q8K1N2	Phldb2	380	Pleckstrin homology-like domain family B member 2	R.NFS#CGSMELDDSDLESLR.Q	1	14.28	8.71	7.12	7.07	10.26	10.81	10.71	8.59	8.47	8	0.772401	208177	141486	VARRNFSCGSMEL
Q61316	Hspa4	76	Heat shock 70 kDa protein 4	R.AFS#DPFVEAEK.S	4	740.69	607.54	683.43	447.34	437.92	515.8	458.43	518.21	683.99	420.5	0.772424	NA	94133	FHGRAFSDPFVEA
Q8R4K2	Irak4	152	Interleukin-1 receptor-associated kinase 4	K.LEHSCEPPDSSS#PDNR.S	2	75.5	71.59	68.14	67.66	58.46	64.84	17.52	50.58	69.88	57.5	0.772622	266632	50872	EPPDSSSPDNRSV
P83741	Wnk1	1982	Serine/threonine-protein kinase WNK1	K.EGPVTSPPFRDSEQT#VIPAVIPK.K	2	75.5	74.49	71.19	54.53	60.51	77.62	62.29	64.9	45.53	27	0.772668	232341	250934	FRDSEQTVIPAVI
P46062	Sipa1	65	Signal-induced proliferation-associated protein 1	R.SGSDAGEVRPPTPAS#PR.A	4	252	260.24	229.84	148.44	215.37	226.95	235.54	190.87	193.76	142.5	0.772719	NA	112066	RPPTPASPRARAH	ERK
Q8CAQ8-2	Immt	143	Isoform 2 of Mitochondrial inner membrane protein	K.GDTPASAAGDT#LSVPAPAVQHEDTIK.T	2	85.7	62.88	62.04	56.55	51.28	56	41.85	61.08	90	40.5	0.772816	NA	NA	ASAAGDTLSVPAP
Q9R0L6	Pcm1	65	Pericentriolar material 1 protein	K.RVTNAIS#PESSPGVGR.R	2	111.21	114.16	84.41	100.98	106.66	92.35	97.33	85.89	67.76	61.5	0.77304	18536	228847	RVTNAISPESSPG
E9PVZ8	Golgb1	546	Protein Golgb1	R.S#DSSPEENGQAVLENTFSQK.H	5	120.39	137.37	71.19	108.05	128.2	83.51	118.74	112.61	95.29	79.5	0.773093	224139	370154	TTLLNRSDSSPEE
Q8K3K8	Optn	187	Optineurin	K.LNSGGSSEDS#FVEIR.M	3	151	148.02	141.36	84.82	127.17	127.72	118.74	103.07	132.35	89.5	0.773134	71648	67018	GGSSEDSFVEIRM
Q8C5L3	Cnot2	165	CCR4-NOT transcription complex subunit 2	R.TNSMSSSGLGS#PNR.S	8	697.84	745.89	490.2	503.89	816.37	543.31	653.1	547.8	497.64	412.5	0.773138	72068	59711	SSSGLGSPNRSSP
P20152	Vim	299	Vimentin	K.FADLS#EAANR.N	4	510.12	642.37	252.22	400.89	648.17	280.99	525.59	668.05	445.76	343	0.773254	22352	53688	SKFADLSEAANRN
Q9CZV5	Supt7l	106	STAGA complex 65 subunit gamma	K.AEESEPLPSCPGS#PPLPDDLQPLDCK.N	5	129.57	120.93	108.82	85.83	124.1	86.46	92.47	92.57	109.06	75.5	0.773263	72195	45971	LPSCPGSPPLPDD	ERK
Q62167	Ddx3x	606;611;614;615	ATP-dependent RNA helicase DDX3X	R.DYRQSSGASS#S#SFS#S#SR.A	1	26.53	16.45	18.31	15.15	18.46	22.6	14.6	14.32	18	11.5	0.773267	13205	73101	RDYRQSSGASSSS;SSGASSSSFSSSR;ASSSSFSSSRASS;SSSSFSSSRASSS
Q6P549	Inppl1	245	Phosphatidylinositol 3,4,5-trisphosphate 5-phosphatase 2	K.VFDQQSSPMVT#R.L	1	29.59	19.35	27.46	13.13	17.43	25.54	16.55	19.09	21.18	11	0.773294	16332	138973	QSSPMVTRLLQQQ
O89032	Sh3pxd2a	794	SH3 and PX domain-containing protein 2A	K.GSRS#EDSELPPQMASEGSR.R	2	44.89	42.57	40.68	30.29	38.97	36.35	32.12	35.31	32.82	24	0.773325	14218	124201	GLKGSRSEDSELP
Q9ERG0	Lima1	367	LIM domain and actin-binding protein 1	R.TSS#LPESSPSK.T	4	909.03	775.88	879.71	607.9	688.17	689.7	646.28	725.31	609.87	365	0.773326	65970	84060	PDARTSSLPESSP
Q9ET54	Palld	1141;1143;1146	Palladin	R.S#RS#RDS#GDENEPIQER.F	2	81.62	49.34	66.11	61.6	49.23	57.97	42.83	31.49	52.94	43	0.773461	72333	152131	HARRPRSRSRDSG;RRPRSRSRDSGDE;RSRSRDSGDENEP
Q9CT10	Ranbp3	33;40	Ran-binding protein 3	R.S#AGSSSPEAGEDS#DHEDGNYCPPVKR.E	4	127.53	136.41	66.11	110.07	131.27	88.42	126.53	103.07	92.12	99	0.773462	71810	52573	RSAGSSSPEAGED;PEAGEDSDHEDGN
Q5ND34	Wdr81	308	WD repeat-containing protein 81	R.LDLSAYEMPS#EDENQEGSEEK.N	1	27.55	14.51	22.37	12.12	18.46	20.63	9.73	15.27	19.06	12.5	0.773538	192652	211945	SAYEMPSEDENQE
Q9DBR1	Xrn2	473	5'-3' exoribonuclease 2	R.NSSPS#ISPNT#SFASDGSPSPLGGIK.R	1	18.36	12.58	12.2	9.09	12.31	20.63	8.76	9.54	12.71	10.5	0.773594	24128	108687	QRNSSPSISPNTS
B2RR83	Ythdc2	1105	Probable ATP-dependent RNA helicase YTHDC2	R.ADGIPNDSS#DSEM*EDR.T	4	292.81	261.2	125.09	186.81	288.19	163.09	242.36	240.5	275.29	193	0.773601	240255	161092	GIPNDSSDSEMED
G3X9N6	Osbpl8	766	Oxysterol-binding protein	K.GYSSPEPDIQDS#S#GSEAQSVKPSTR.R	1	47.95	24.19	34.58	17.17	25.64	43.23	13.63	22.9	46.59	19.5	0.773635	237542	101269	PDIQDSSGSEAQS
P25799	Nfkb1	447	Nuclear factor NF-kappa-B p105 subunit	K.DCAKS#DDEESLTLPEK.E	4	320.36	371.49	266.46	224.17	325.11	290.81	254.04	284.4	324	172	0.773647	18033	105615	PKDCAKSDDEESL
Q99KC8	Vwa5a	622	von Willebrand factor A domain-containing protein 5A	R.FY#SSFSGGFK.G	1	77.54	49.34	45.77	35.34	55.38	50.11	50.61	52.49	62.47	40.5	0.773703	67776	87143	SSSMRFYSSFSGG
Q921G7	Etfdh	550	Electron transfer flavoprotein-ubiquinone oxidoreductase, mitochondrial	R.NLS#IYDGPEQR.F	2	209.15	150.92	202.38	95.93	109.74	163.09	102.2	112.61	216	112.5	0.773773	66841	68091	PVNRNLSIYDGPE
Q8BUM3	Ptpn7	143	Tyrosine-protein phosphatase non-receptor type 7	R.AQS#QEDSDYINANYIR.G	2	56.11	52.24	44.75	33.32	53.33	53.05	39.91	41.04	44.47	25.5	0.773812	320139	40351	CLGRAQSQEDSDY
Q9D1F4	Akt1s1	247	Proline-rich AKT1 substrate 1	R.LNT#SDFQK.L	6	2021.1	1860.36	1385.16	1080.48	1241.98	1460.94	2195.81	2025.13	1327.75	1297.5	0.773855	67605	27483	PRPRLNTSDFQKL
Q61337	Bad	111	Bcl2 antagonist of cell death	R.HS#SYPAGTEEDEGM*EEELSPFR.G	1	13.26	9.67	13.22	8.08	9.23	8.84	6.81	11.45	6.35	7	0.773877	12015	22080	ETRSRHSSYPAGT
Q8VD37	Sgip1	265	SH3-containing GRB2-like protein 3-interacting protein 1	K.TVPAT#PPRTGS#PLTVATGNDQAATEAK.I	1	11.22	12.58	3.05	10.1	11.28	7.86	13.63	12.41	6.35	9	0.77395	73094	86063	TPPRTGSPLTVAT
Q69ZH9	Arhgap23	361	Rho GTPase-activating protein 23	R.S#AEALGPGALVSPR.L	4	111.21	116.09	70.17	80.78	97.43	88.42	91.49	107.84	84.7	83	0.77412	58996	161832	LSRATRSAEALGP
Q3TSG4	Alkbh5	65;70	RNA demethylase ALKBH5	K.YQEDS#DPERS#DYEEHQLQK.E	1	45.91	46.44	43.73	29.28	38.97	41.26	35.04	32.45	40.23	25	0.77412	268420	44411	RKYQEDSDPERSD;DSDPERSDYEEHQ
P21981	Tgm2	445	Protein-glutamine gamma-glutamyltransferase 2	K.Y#PEGSPEER.E	1	90.8	76.43	52.88	50.49	64.61	45.19	73.97	59.17	99.53	72	0.774143	21817	77061	ITHTYKYPEGSPE
Q8BXR9	Osbpl6	290	Oxysterol-binding protein-related protein 6	R.TQS#APNFTDMQANCVDISK.K	1	14.28	10.64	8.14	14.14	9.23	6.88	10.71	9.54	9.53	9	0.774177	99031	108920	ILQRTQSAPNFTD
Q9QXS1-3	Plec	3302	Isoform PLEC-1A of Plectin	R.LSFS#GLR.A	1	9.18	15.48	11.19	8.08	14.36	9.82	7.79	9.54	10.59	5	0.77423	NA	NA	QERLSFSGLRAPV
Q3U182	Crtc2	459	CREB-regulated transcription coactivator 2	K.QFSPT#M*SPTLSSITQGVPLDTSK.L	1	20.4	23.22	21.36	16.16	21.54	14.74	22.39	15.27	11.65	12	0.774358	74343	73216	PKQFSPTMSPTLS
Q8K2F8	Lsm14a	216	Protein LSM14 homolog A	R.S#PVPARPLPPTSQK.A	7	793.75	915.18	361.04	852.27	762.01	468.64	973.32	720.54	586.58	569	0.774373	67070	50546	APVGRRSPVPARP
Q99N69	Lpxn	188	Leupaxin	K.EELGSS#PFFER.S	1	94.88	63.85	88.48	45.44	43.07	66.81	50.61	69.67	82.59	45	0.774381	107321	43478	KEELGSSPFFERS
Q6AW69	Cgnl1	602	Cingulin-like protein 1	R.AAGSAQGSNQAPNS#PSEGNSLLDQK.N	1	18.36	17.41	13.22	11.11	14.36	22.6	11.68	11.45	15.88	10.5	0.774392	68178	148231	SNQAPNSPSEGNS	ERK
Q5MJS3	Fam20c	70	Extracellular serine/threonine protein kinase FAM20C	R.SRPGES#AGGDAGWPNK.H	1	66.32	35.79	52.88	26.25	45.13	35.37	35.04	37.22	52.94	31.5	0.774483	80752	65766	RSRPGESAGGDAG
O08715	Akap1	55	A-kinase anchor protein 1, mitochondrial	K.DRRLS#EEACPGVLSVAPTVTQPPGREEQR.C	5	105.08	80.3	82.38	69.68	72.82	79.58	70.08	46.76	82.59	70.5	0.774612	11640	92195	IKDRRLSEEACPG
Q8R550	Sh3kbp1	555	SH3 domain-containing kinase-binding protein 1	R.RPPSQSLTSSSLSSPDIFDSPS#PEEDK.E	1	23.47	24.19	12.2	14.14	21.54	20.63	28.23	21	16.94	13	0.774654	58194	78170	DIFDSPSPEEDKE		P[S/T]P
Q9JJA9	Grasp	234	General receptor for phosphoinositides 1-associated scaffold protein	K.DPS#IYDTLESVR.S	1	31.63	32.89	16.27	23.23	27.69	14.74	36.99	30.54	26.47	24	0.774682	56149	42337	LVVKDPSIYDTLE
P59325	Eif5	227	Eukaryotic translation initiation factor 5	K.GLTLS#DDLER.T	1	97.94	98.68	47.8	82.8	90.25	51.09	92.47	97.34	81.53	66	0.774692	217869	48968	AKGLTLSDDLERT
P10107	Anxa1	193	Annexin A1	R.CQDLS#VNQDLADTDAR.A	1	20.4	22.25	13.22	13.13	21.54	16.7	13.63	22.9	19.06	12	0.774795	16952	38734	DRCQDLSVNQDLA
Q9CQV8	Ywhab	65	14-3-3 protein beta/alpha	R.VIS#SIEQK.T	1	164.26	176.07	132.21	112.09	184.61	116.91	137.24	129.79	142.94	99	0.774829	54401	28086	SSWRVISSIEQKT
Q05CL8	Larp7	253	La-related protein 7	R.TAS#EGSEAETPEAPK.Q	2	110.19	84.17	87.46	84.82	88.2	92.35	49.64	68.71	85.76	45.5	0.774902	28036	64802	KRPRTASEGSEAE
P68369	Tuba1a	334	Tubulin alpha-1A chain	K.DVNAAIAT#IK.T	1	173.44	161.56	139.33	103	144.61	143.44	103.17	112.61	202.23	90	0.774918	22142	50136	VNAAIATIKTKRT
Q920I9	Wdr7	1455	WD repeat-containing protein 7	K.TYQVPPVQPAS#PGSHNALK.L	2	63.25	51.27	55.94	37.36	48.2	65.83	41.85	37.22	38.12	30.5	0.775017	104082	163450	PPVQPASPGSHNA	ERK
Q8K4G5	Ablim1	789	Actin-binding LIM protein 1	R.GVS#M*PNM*LEPK.I	27	3274.97	3566.9	2364.54	2144.81	3021.37	2844.27	2982.25	2865.92	2613.14	2374	0.775018	226251	96805	RMDRGVSMPNMLE
E9QN52	Lrrfip2	103	Leucine-rich repeat flightless-interacting protein 2	R.NSASATTPLS#GNSSR.R	7	597.86	737.18	541.05	484.7	628.68	651.38	604.43	463.81	403.41	361.5	0.775063	71268	47134	SATTPLSGNSSRR
Q8VDI1	Epsti1	39	Epithelial-stromal interaction protein 1	R.RQS#LEVAAPEGPK.M	2	131.61	211.87	158.65	119.16	212.3	154.25	126.53	131.7	95.29	67	0.775067	108670	36098	QQNRRQSLEVAAP
J3QNH8	Gm7694	221	Protein Gm7694	K.SSS#PGPIER.N	3	462.17	587.23	513.59	368.58	492.28	414.6	470.11	340.7	345.17	309	0.775212	665574	28502	EGKKSSSPGPIER
O35601	Fyb	568	FYN-binding protein	K.KNS#LNAVPPR.L	1	40.81	49.34	35.6	27.26	35.9	36.35	39.91	53.44	28.59	22.5	0.775236	23880	90055	LKRKKNSLNAVPP
Q99L43	Cds2	32	Phosphatidate cytidylyltransferase 2	K.LDGETAS#DSESR.A	5	476.45	327.96	293.92	242.35	288.19	234.81	290.05	201.37	557.99	386	0.775314	110911	51314	LDGETASDSESRA
Q9ES52	Inpp5d	246	Phosphatidylinositol 3,4,5-trisphosphate 5-phosphatase 1	R.LFDQQLS#PGLRPRPQVPGEASPITM*VAK.L	4	266.28	197.35	198.32	130.26	249.22	167.02	169.36	199.46	210.7	113.5	0.775317	16331	133542	LFDQQLSPGLRPR
Q8CGF6	Wdr47	312	WD repeat-containing protein 47	R.S#LNPALDGLTCGLTSHDK.R	2	124.47	69.65	128.14	48.47	58.46	62.88	58.4	56.31	123.88	65.5	0.775345	99512	102312	DAYMTRSLNPALD
Q9Z0U1	Tjp2	1136	Tight junction protein ZO-2	R.GSYGS#DPEEEEYR.Q	6	444.82	423.73	348.83	326.16	350.75	396.92	419.5	301.58	299.64	250.5	0.775396	21873	131280	TRGSYGSDPEEEE
Q8BH69	Sephs1	391	Selenide, water dikinase 1	R.IIEVAPQVATQNVNPTPGAT#S.-	2	32.65	33.86	28.48	25.24	26.67	25.54	25.31	29.58	26.47	19	0.77541	109079	42907	NPTPGATSxxxxx
Q8BZN6	Dock10	877	Dedicator of cytokinesis protein 10	K.DMSQS#PTSSFVR.A	4	532.57	259.27	416.97	182.77	270.75	386.11	206.34	333.07	452.11	208	0.775447	210293	245758	EKDMSQSPTSSFV
Q99K70	Rragc	94	Ras-related GTP-binding protein C	K.MSPNETLFLES#TNK.I	25	1894.59	1304.09	1256	900.74	1501.46	1326.34	953.85	1146.18	1979.97	857.5	0.775479	54170	44121	ETLFLESTNKIYK
Q9Z2A0	Pdpk1	516	3-phosphoinositide-dependent protein kinase 1	K.T#FFVHTPNR.T	1	60.19	69.65	43.73	51.5	56.41	57.97	51.59	53.44	56.12	32	0.775493	18607	63759	EAKNFKTFFVHTP
Q67FY2	Bcl9l	118	B-cell CLL/lymphoma 9-like protein	R.SVS#VDSGEQR.E	1	170.38	198.32	68.14	157.53	186.66	90.39	205.37	173.69	124.94	137	0.775509	80288	156680	KRERSVSVDSGEQ
Q9QYG0	Ndrg2	330	Protein NDRG2	R.SRT#ASLT#SAASIDGSR.S	2	143.85	131.57	133.23	91.89	134.35	99.23	116.8	103.07	106.94	69	0.775643	29811	40789	RLSRSRTASLTSA
Q9DBR1	Xrn2	482	5'-3' exoribonuclease 2	R.NSSPSISPNTSFAS#DGS#PSPLGGIK.R	2	63.25	41.6	39.66	26.25	42.05	57.97	36.01	42.95	52.94	27.5	0.775703	24128	108687	PNTSFASDGSPSP
Q9JLQ0	Cd2ap	404	CD2-associated protein	R.S#PGAVYPK.R	2	231.59	230.25	185.1	176.71	189.73	261.34	179.09	192.78	141.88	106.5	0.775772	12488	70450	ASNLLRSPGAVYP
Q8K012	Fnbp1l	295	Formin-binding protein 1-like	R.TIS#DGTISAAK.Q	5	1494.65	1541.11	1408.56	1004.75	1152.76	1188.8	1259.48	1275.97	1362.69	768	0.775836	NA	69885	HIYRTISDGTISA
A2A5R2	Arfgef2	356	Brefeldin A-inhibited guanine nucleotide-exchange protein 2	R.QSLSS#ADNLEPDVQGHQVAAR.F	2	37.75	26.12	16.27	17.17	27.69	30.46	23.36	22.9	33.88	26.5	0.775912	99371	202240	DRQSLSSADNLEP
Q61687	Atrx	794	Transcriptional regulator ATRX	K.RQNYS#ESSNYDSELER.E	1	32.65	38.7	16.27	29.28	32.82	27.51	27.25	32.45	33.88	22	0.775964	22589	278587	KKRQNYSESSNYD
Q5SVR0	Tbc1d9b	1090;1092	TBC1 domain family member 9B	R.DGAHSGDPNS#AT#EEDEPPTPK.L	1	25.51	20.32	22.37	13.13	15.38	22.6	18.49	16.22	19.06	15	0.775966	76795	141779	HSGDPNSATEEDE;GDPNSATEEDEPP
Q8BYJ6	Tbc1d4	598	TBC1 domain family member 4	R.LGSMDS#FER.A	1	203.03	99.64	124.07	82.8	119.99	71.72	140.16	138.38	144	118.5	0.776109	210789	147451	RLGSMDSFERANS
Q6P542	Abcf1	138	ATP-binding cassette sub-family F member 1	K.GGNVFEALIQDDS#EEEEEEEENR.V	2	26.53	31.93	15.26	26.25	20.51	19.65	35.04	26.72	19.06	19	0.776129	224742	94945	ALIQDDSEEEEEE
Q6PHZ2	Camk2d	472	Calcium/calmodulin-dependent protein kinase type II subunit delta	R.SGS#PTVPIKPPCIPNGK.E	1	82.64	66.75	65.09	54.53	54.36	64.84	41.85	64.9	78.35	40	0.776357	108058	56369	HFHRSGSPTVPIK
Q4ACU6	Shank3	469	SH3 and multiple ankyrin repeat domains protein 3	R.S#LPHQLLLQR.L	5	451.97	361.82	301.03	309	310.75	318.32	319.25	323.53	410.82	234.5	0.776367	58234	185397	PGPTLRSLPHQLL
Q99LJ0	Cttnbp2nl	481	CTTNBP2 N-terminal-like protein	K.FQSQADQDQQASGLQS#PPSRDLSPT#LLDNSAAK.Q	2	46.93	45.47	39.66	37.36	41.02	27.51	42.83	31.49	38.12	29	0.776488	80281	69841	QASGLQSPPSRDL
Q3TBD2	Hmha1	577	Minor histocompatibility protein HA-1	K.GS#FNPGDASGPEAAGSPPEEGGTSEAAPNK.D	1	83.66	61.92	72.21	39.38	53.33	72.7	51.59	53.44	63.53	46	0.776515	70719	122902	MRTRKGSFNPGDA
S4R1P5	Dst	575	Dystonin	R.VQRDS#VSCEDK.L	1	120.39	111.25	173.91	71.7	55.38	83.51	67.16	63.94	117.53	86.5	0.776669	13518	870533	TRVQRDSVSCEDK
Q5XJE5	Leo1	221	RNA polymerase-associated protein LEO1	K.GNS#DDEHPVAS#DNDEEK.Q	2	151	213.8	75.26	224.17	161.02	126.74	100.25	202.32	164.12	79.5	0.776713	235497	75597	DEHPVASDNDEEK
Q9JKP8	Chrac1	122	Chromatin accessibility complex protein 1	K.REEEEDNEDDGS#DLGEALA.-	4	131.61	169.3	106.79	112.09	156.91	137.55	135.29	103.07	95.29	88	0.776802	93696	14127	DNEDDGSDLGEAL
Q9Z2Z9	Gfpt2	244	Glutamine--fructose-6-phosphate aminotransferase [isomerizing] 2	K.RLDS#STCLHAVGDK.A	6	820.27	511.77	802.42	356.46	419.46	536.43	383.49	455.23	838.58	347.5	0.776923	14584	77009	RMKRLDSSTCLHA
Q9QX47	Son	1086;1089;1090	Protein SON	R.SM*MSAYERSMMSPMADRSMMSMGADRS#MMS#S#YSAADR.S	1	27.55	29.99	20.34	20.2	23.59	27.51	24.33	21.95	25.41	15.5	0.776981	20658	265651	SMGADRSMMSSYS;ADRSMMSSYSAAD;DRSMMSSYSAADR
E9PW37	Rasal2	955	Protein Rasal2	K.ASADSSLENLS#TASSR.S	1	11.22	12.58	6.1	12.12	14.36	10.81	3.89	9.54	11.65	5.5	0.776996	226525	144587	SSLENLSTASSRS
P16858	Gapdh	151	Glyceraldehyde-3-phosphate dehydrogenase	K.IVSNASCT#TNCLAPLAK.V	7	333.62	313.45	271.54	304.96	272.81	230.88	226.78	238.59	297.53	168	0.776999	14433	35810	VSNASCTTNCLAP
P56695	Wfs1	32	Wolframin	R.LNATAS#LEQDK.I	2	374.43	140.28	321.37	166.62	174.35	205.34	196.61	230.95	198	106.5	0.77701	22393	100579	RLNATASLEQDKI
Q8VD58	Evi2b	269	Protein EVI2B	K.RAS#VVSLMTWKPSK.S	3	343.82	263.14	192.21	132.28	284.09	161.13	315.36	293.94	297.53	210	0.777045	216984	47993	ASTKRASVVSLMT
Q640N2	Arl13b	328	ADP-ribosylation factor-like protein 13B	R.EALSQQLDS#EDEQDQR.G	4	76.52	65.78	57.97	56.55	51.28	56.98	54.51	58.22	60.35	46.5	0.777161	68146	48144	LSQQLDSEDEQDQ
O35930	Gp1ba	711;714	Platelet glycoprotein Ib alpha chain	R.RPS#ALS#QGR.G	1	104.06	111.25	58.99	63.62	101.53	64.84	70.08	91.62	129.17	89.5	0.777193	14723	80055	VAGRRPSALSQGR;RRPSALSQGRGQD
Q6PGH2	Hn1l	97	Hematological and neurological expressed 1-like protein	K.TSDIFGS#PVTATAPLAHPNKPK.D	1	66.32	66.75	49.83	52.51	42.05	59.93	76.89	52.49	38.12	42	0.777448	52009	20020	TSDIFGSPVTATA
P06151	Ldha	213	L-lactate dehydrogenase A chain	K.S#LNPELGTDADK.E	1	30.61	39.66	24.41	29.28	22.56	39.3	23.36	23.86	31.76	24	0.777465	16828	36499	AGVSLKSLNPELG
Q922Q2	Riok1	22	Serine/threonine-protein kinase RIO1	R.MASVVPGQFDDADSS#DSENK.E	2	46.93	59.98	48.82	44.43	47.18	48.14	47.69	33.4	32.82	30	0.777476	71340	64910	FDDADSSDSENKE
Q9JM52-3	Mink1	644	Isoform 3 of Misshapen-like kinase 1	R.QNS#DPTSEGPGPSPNPPSWVRPDNEAPPK.V	1	19.38	21.28	16.27	12.12	19.49	23.58	20.44	12.41	11.65	10.5	0.777545	NA	NA	AVIRQNSDPTSEG
Q61508	Ecm1	556	Extracellular matrix protein 1	R.GTDANPAPGS#KEE.-	7	1381.41	1039.98	996.67	619	781.5	935.32	1015.17	910.45	1437.86	835	0.777546	13601	62832	ANPAPGSKEExxx
Q7TSI3	Ppp6r1	745	Serine/threonine-protein phosphatase 6 regulatory subunit 1	K.EADMSSIQIPSSPPAHGS#PQLR.S	1	16.32	11.61	12.2	8.08	14.36	7.86	10.71	11.45	12.71	9.5	0.777569	243819	94527	SPPAHGSPQLRSQ
E9Q784	Zc3h13	1109	Protein Zc3h13	R.T#PPLAIK.E	2	378.51	347.31	157.64	354.44	318.96	250.53	280.32	290.12	354.7	251	0.777641	67302	203755	KKRGPRTPPLAIK	ERK
P04117	Fabp4	61	Fatty acid-binding protein, adipocyte	K.NT#EISFK.L	1	177.52	253.47	153.57	162.58	201.01	147.37	165.46	201.37	180	129.5	0.777779	11770	14650	ESTFKNTEISFKL
Q9ES57	Cd200r1	297	Cell surface glycoprotein CD200 receptor 1	K.SNPLY#DTVTK.V	1	20.4	11.61	24.41	7.07	7.18	14.74	13.63	12.41	11.65	8.5	0.777804	57781	35505	EKSNPLYDTVTKV
P02088	Hbb-b1	124	Hemoglobin subunit beta-1	K.DFT#PAAQAAFQK.V	5	638.67	710.09	474.94	431.18	715.86	356.64	583.99	654.69	568.58	410.5	0.777822	15129	15840	HLGKDFTPAAQAA
P06800	Ptprc	1227	Receptor-type tyrosine-protein phosphatase C	K.TNS#QDKIEFHNEVDGGK.Q	1	113.25	56.11	74.24	36.35	82.05	81.55	48.67	42.95	110.12	51	0.777825	NA	144604	QVKKTNSQDKIEF
P25446	Fas	208;220	Tumor necrosis factor receptor superfamily member 6	R.TSS#RETIPMNASNLS#LSK.Y	2	78.56	69.65	66.11	43.42	68.71	65.83	38.93	41.04	82.59	54.5	0.777832	14102	37437	PESRTSSRETIPM;MNASNLSLSKYIP
Q8BI84	Mia3	820	Melanoma inhibitory activity protein 3	R.DETAAQTPGS#GEAVLSK.N	2	55.09	29.02	14.24	18.18	52.3	17.68	28.23	46.76	50.82	33.5	0.77788	338366	213675	AAQTPGSGEAVLS
Q3UYC0	Ppm1h	210	Protein phosphatase 1H	R.AAS#LRGGVGAPGSPSTPPTR.F	2	162.22	98.68	185.1	63.62	70.77	112	64.24	108.8	149.29	58	0.777903	319468	56380	TLTRAASLRGGVG
O88508	Dnmt3a	102	DNA (cytosine-5)-methyltransferase 3A	K.RSEPQPEEGS#PAAGQK.G	5	591.74	408.25	438.33	306.98	369.21	486.33	373.75	421.82	446.82	268.5	0.777943	13435	101672	PQPEEGSPAAGQK
Q924A2	Cic	2311	Protein capicua homolog	K.NSTDLDSAPEDPTS#PK.R	3	120.39	167.36	127.13	116.13	135.38	150.32	99.28	108.8	88.94	69.5	0.778002	71722	258130	APEDPTSPKRKMR	ERK
Q925F2	Esam	336;348	Endothelial cell-selective adhesion molecule	K.AAPPRPGTFT#PTPSVSS#QALSSPR.L	1	18.36	15.48	16.27	10.1	10.26	14.74	14.6	12.41	16.94	10	0.778073	69524	41810	PRPGTFTPTPSVS;SSQALSSPRLPRV		P[S/T]P
Q91VW5	Golga4	1403	Golgin subfamily A member 4	K.QLSDLGAQLESSIS#PSDK.A	1	16.32	10.64	10.17	11.11	11.28	6.88	6.81	9.54	20.12	8	0.778097	54214	257564	QLESSISPSDKAE
P60334	Cdo1	196	Cysteine dioxygenase type 1	R.TPFTTSGS#LENN.-	3	106.1	73.52	78.31	97.95	80	37.33	55.48	67.76	94.23	48	0.778115	12583	23026	PFTTSGSLENNxx
Q8BGD9	Eif4b	498;504	Eukaryotic translation initiation factor 4B	R.SQSS#DTEQPS#PTSGGGK.V	4	110.19	273.78	134.24	171.67	118.97	135.58	206.34	151.74	165.17	111.5	0.778192	75705	68840	PARSQSSDTEQPS;SDTEQPSPTSGGG		P[S/T]P
Q9CQJ6	Denr	73	Density-regulated protein	K.LTVENS#PK.Q	2	322.4	326.02	241.03	321.12	205.12	338.95	245.28	238.59	254.11	174.5	0.778315	68184	22166	KLTVENSPKQETG
Q9QXD8	Limd1	659	LIM domain-containing protein 1	K.GPS#PAPLHQHHF.-	2	177.52	152.85	129.16	120.17	113.84	159.16	130.42	90.66	175.76	109.5	0.778423	29806	71422	RLEKGPSPAPLHQ		P[S/T]P
B1B0C7	Hspg2	887	Basement membrane-specific heparan sulfate proteoglycan core protein	R.GSLGT#SGETCR.C	2	513.18	206.06	393.58	184.79	215.37	309.48	147.94	191.82	534.7	262	0.778488	NA	469023	ERGSLGTSGETCR
Q62261	Sptbn1	2327	Spectrin beta chain, non-erythrocytic 1	R.AQT#LPTSVVTITSESSPGKR.E	3	227.51	191.55	187.13	123.2	135.38	198.46	144.05	191.82	207.53	117.5	0.77857	20742	274223	ASSRAQTLPTSVV
A2AIV8	Card9	461	Caspase recruitment domain family, member 9	K.GVLADRES#PEQPFM*ALNK.E	10	585.62	608.51	404.77	425.12	468.69	508.92	554.79	521.08	519.87	316	0.778651	332579	62462	VLADRESPEQPFM
Q9R0G7	Zeb2	1203	Zinc finger E-box-binding homeobox 2	K.S#DHEEDNM*EDGM*E.-	5	103.04	129.64	99.67	82.8	112.81	118.88	46.72	118.34	73.06	72.5	0.77873	24136	136615	GKMETKSDHEEDN
Q9DBZ9	Syde1	60	Rho GTPase-activating protein SYDE1	R.VLEGSQAGAEVPPS#PETPR.S	1	17.34	15.48	13.22	14.14	13.33	11.79	11.68	14.32	13.76	10	0.778793	NA	80496	GAEVPPSPETPRS	ERK	P[S/T]P
Q69ZS7	Hbs1l	228	HBS1-like protein	K.SALPPPSLQTSEELGS#TPTPVRK.S	1	22.45	14.51	18.31	14.14	11.28	15.72	13.63	17.18	15.88	9	0.778815	56422	75100	TSEELGSTPTPVR
O55003	Bnip3	88	BCL2/adenovirus E1B 19 kDa protein-interacting protein 3	K.NSTLS#EEDYIER.R	6	490.74	748.79	598	405.94	609.2	633.7	437.02	457.13	393.88	327.5	0.778999	12176	20978	EKNSTLSEEDYIE
Q6PGL7	Fam21	220	WASH complex subunit FAM21	R.GSIVDS#EDEK.E	2	172.42	414.06	63.05	302.94	323.06	134.6	307.57	454.27	109.06	133	0.779033	28006	145311	RGSIVDSEDEKEE
Q9QYR6	Map1a	981	Microtubule-associated protein 1A	R.CLS#PDDSTVK.M	6	1170.22	835.86	788.18	674.54	875.85	790.89	827.32	878	834.34	582.5	0.779084	17754	300140	VEERCLSPDDSTV
Q9D5V6	Syap1	262	Synapse-associated protein 1	K.T#PPVVIK.S	8	2330.23	3690.73	2309.62	1980.21	2936.25	2973.95	2814.84	2241.77	1917.5	1590.5	0.779138	67043	41350	EAVRPKTPPVVIK	ERK
Q6ZQA0	Nbeal2	1857	Neurobeachin-like protein 2	R.DNLGEAPMTPT#EETSLPLAVTK.E	4	94.88	51.27	42.71	40.39	77.94	53.05	50.61	60.12	76.23	54.5	0.779251	NA	301924	EAPMTPTEETSLP
P42128	Foxk1	199	Forkhead box protein K1	K.EEAPAS#PLRPLYPQISPLK.I	6	481.55	467.27	342.73	359.49	477.92	331.09	408.79	419.91	371.64	246	0.779276	17425	74920	KEEAPASPLRPLY	ERK
P70297	Stam	156	Signal transducing adapter molecule 1	K.AS#PALVAK.D	3	552.97	550.47	516.64	339.29	417.41	470.61	482.77	421.82	444.7	346.5	0.779322	20844	59771	AEQAKASPALVAK
Q5F258	Git1	571	ARF GTPase-activating protein GIT1	K.GVSASSVPFTPSS#PLLSCSQEGSR.H	2	33.67	24.19	30.51	19.19	17.43	26.53	27.25	17.18	23.29	19	0.779381	216963	84195	VPFTPSSPLLSCS	ERK
Q68FE6	Fam65a	347	Protein FAM65A	R.FSTYSQS#PPDTPSLR.E	3	162.22	131.57	81.36	96.94	146.66	88.42	134.32	129.79	124.94	113.5	0.779409	75687	132352	FSTYSQSPPDTPS
Q7TT18	Atf7ip	514	Activating transcription factor 7-interacting protein 1	K.MEGSFGS#PSK.Q	5	940.66	1133.82	802.42	719.98	1052.25	849.84	785.47	814.06	854.46	589	0.77941	54343	138593	MEGSFGSPSKQES
P28028	Braf	348	Serine/threonine-protein kinase B-raf	R.DRSSS#APNVHINTIEPVNIDEK.F	3	71.42	63.85	77.29	40.39	54.36	55.02	37.96	53.44	59.29	44	0.77946	109880	88780	QRDRSSSAPNVHI
[truncated: 7,150 more rows]
